# Supplementary material for: Genomic Identification and Comprehensive Characterization of the CAMTA Transcription Factor Family in Brassica rapa L
Source: Int J Genomics. 2026 Jul 11;2026:1676159. doi: 10.1155/ijog/1676159 (PMC13355293; doi:10.1155/ijog/1676159)
Supplement: Supplementary file 1 — Supporting Information 1 Data File S1: Protein sequences of Brassica rapa, Arabidopsis, rice, bread wheat, maize, cabbage, and radish used in in silico analysis. Data File S2: Coding sequences (CDS) of Brassica rapa used in in silico analysis. Data File S3: Genome sequences of Brassica rapa used in in silico analysis. [file IJOG-2026-1676159-s001.xlsx]

## Sheet: S Data File 1
Supplementary Data File 1. Protein sequences of Brassica rapa, Arabidopsis, rice, bread wheat, maize, cabaage, and radish used in In silico analysis
Gene name	Gene ID	Protein sequences
BrCAMTA1	Bra004096	>MQSEYEIRTLNQEAQTRWLKPPEVYFILKNHERYELTHKAPHKPTSGSLCLYNKRVLKFFRKDGHHWRKKRDGRAIAEAHERLKVGNVEALNCYYAHGEHDPSFQRRIFWMLDLEYDHIVLVHYRDVSDAKEGKQSSGTVLQFSLKPSTLFSSPSYSHHIGDSSTDIQQQHSEANSGVVFSSNGGEEGSGSSYEFENREAIKRLEVQLSLGDDNNVVQNESLDGLQFLDFSTDLDHLVPPPATIHQRPESSSKLGRCYGGYVGPQCNVGPPLYSQNQSLDSLLSLEYIKDMNQLAQPEAGQQRQESNRLERSYGGYIGTEYHPNNLMLVNNGSGGSGGSGESWKDVLEACGASIALNSQEDSNWTYINQADQATLLLPQELDSSLQLPPPCYSELRAP…
BrCAMTA2	Bra004217	>MQSEYDVSTLYREAHTRWLKPPEVHFILLNHERYRLTDKPPHKPSSGSVLLYNKRVLKFFRKDGHQWKRKKDGRAIAEAHERLKASYILVGNVEALQCYYAHGEHEPSFQRRIYWILDPEYEHIALVHYRDVSDGKEVKQQTGGTVLHFSPNPSTLGSIGTQNASYSHCIGVSSEIHQQQHSSASAGNVEVNSDVFCNSNGTETSKGSGSLSYEFETREALKRLEEQLSLGDDDNVVQNESLDGLQFLGFSKTDIDHHLVPPATVHQRPESSSKLGRCYGGYVGGAQCNVSTVGSPLHSLNSLLSLECTEDINAQPAAGHQRAENNRLERCYGGYIGAEYHSNNLMLVKNDSGGSGGSGDQKAESWKDVLEACEASIALNSEGSTPSSAKGLLTRMQE…
BrCAMTA3	Bra009382	>MADRGSFGFISPPRLDMEQLLSEAQHRWLRPAEICEILRNYHKFHIATESPTRPASGSLFLFDRKVLRYFRKDGHNWRKKKDGKTIKEAHEKLKVGSIDVLHCYYAHGEGNENFQRRCYWMLEVELMHIVFVHYLEVKGSRTSIGMKENNSNSLSGTASVNIDSAASPTSRLSSYCEDADSGDSHQSSSVLRASPEPQTGNRNGWTSAPGMRTVSQVHGNRVGETDSQRLFDVQTWDAVDNLVTRYDQPCNNLLLEERTDKGGMLPAEHLRSPLQTQLNWQIPAQDDLPLPKWPGYLLPHSGMTDDTDLALLEQSAQDNFESFSSLLDIEHLQSDGISPSDMESEYIPVKKSLLRHEDSLKKVDSFSRWASKELGEMEDLQMQSSRGDIAWTSVDCET…
BrCAMTA4	Bra010875	>MSFTGKSNSEKPQRVEGDSFPGPINPIGDPHSKQAKVEASFSSGLTKLKADTFPGPIKPIGDPHSKQAKAVASISSGLTKLKDDSFPGPIKPIGTPDSKNCKGTINHNTKTGFSSGVRGKAAVSSAVKGKAIVSAKVMAFKDVKYGLHDGELRFRLIHFWEARNVVTKVLLGGSSDILGKMGTTGGRRKMAHGEDNENFERLCYWMLEQELMHIVFVQYLEVKCLEVIRRLSPASFHAAVAKTCFELKNQLITASYVDDETSM
BrCAMTA5	Bra016887	>MVKEAHEKLKVGSIDVLHCYYAHGEDNENFQRRCYSMHLAVLKVLPLPFLGNRDGWIHGNRVKENNSQRLVGVPALDASFENPLARYQNLPYNPLLTQANPSNAGLVSVEGHLRNPLQNQEIGSFPLQKWPVDSHGTDLALHENFETFSSLIDGQNQQQPTGSSFQAPFSWTWTSRLSLSTVSIILGIDVLLAVTSKHATCEEFRNIFEMTTQSMACTIYDYRQIFIMKMMFTYMASSCCAG
BrCAMTA6	Bra022188	>MDGDGSSGRLIGSEIHGFHTLQDLDVQTMLEEARSRWLRPNEIHAVLSNPKYFTINVKPVNLPTSGRIILFDRKMLRNFRKDGHNWKKKKDGRTVKEAHEHLKVGDEERIHVYYAHGEDNTTFVRRCYWLLDKARENIVLVHYRDTQEAATTSGDSNSHSSSNLVAVEDIDFNPDDSLYLGINNTPVVKTHETRLHDINTLDWDELLVQSDLDNQSAPIVDDMSYFTEHLQNATKDTAEHLTVADESLDALLNNGPQSRENFGRWMNSFIGDPNGSLEDPSFEAMVTLDQNPLAPQATFHPHSDLPQQVFNITEVSPAWAYSSEKTKIVVTGILHNSYQHLGSSNLFCICGDSCVPAEYVQAGVYRCFIPPHSPGMANLYLSADGHEPISQCFTFEHR…
BrCAMTA7	Bra024655	>MAMKPNGKSPITSEDLSRRYFHQLISAVGYRHSRGVFHRDLKFHIISGSPCFNLSGMFSGEYDRVERLLAGWTAARVLQHRSYRLLDSCNESFFQVWITMFGLKKPLESLSKHHKPSSSASSSKSNPFDSDDESDGNKNHTLRPSNKISPHPSLPTTKKNHSFNPFDDADDEEEVEKRLKTSFKNHFRESERCCRTLAAAQPDSKHSTRSYSPENIPERLKQGDFRITLLFDRKELRYFRKDGHNRRKKKDGKTVNADHEKLKLLLAVKQCHEKGICHGDIKCENVLVTSWNWLYLADFASFKPTYIPYDDPSDFSFFHDTRERRLCYLAPEISEVAVTGVRLMIEAEYSWG
BrCAMTA8	Bra030248	>MAEARRFGLNNELDVGQILSEARNRWLRPPEICEILQNYQKFQISTEPPTTPASGSVFLFDRKVLRYFRKDGHNWRKKRDGKTVKEAHERLKAGSVDVLHCYYAHGQDNENFQRRSYWMLQEELSHIVFVHYLEVKGSRVSTSYNRMQRTEDSTRSSQETGEVYTSERNGYASGSINQYDHSNNQSQATDSASVNGVHTPELEDAQSAYNQQGSPILYSHQALQQPPATSFDPYYQMSLTPRDSYQKEIHTISSSTMVEKGRTINGPVVTNSIKNKKSIDSQTWEEILGNCGSGGEGLPMQPHSEHEGLDQMLQSYSFTMQDFASLQESIVKSQNQELNSGLTSDRSLWLQGQAVDIEPNALSNLASSEKAPYLSTMKQHLLDGALGEEGLKKMDSFN…
BrCAMTA9	Bra034007	>MQSEYEISNLYHEAQTRWLKPPEVHFILQNHERYQLTHKAPQNPPSGSLLLFNRRVLKFFRKDGHQWRRKKDGRAIAEAHERLKVGNVEALSCYYVHGEHDPTFQRRIYWMLDPEYDHIVLVHYRDISDGKEGRQTSGTVLQFSQNASTLFSSPSSIGTQNASYNHYIGDSADVLQQHSSTSPEVNSEVVFNSNGVETPQGSGSSYEFENRQAIKRLEEQLSLGDDIVSTVDPLYAQNESLDSLQFLAQPGTVYQRPENNKLERCYGGYVGAQYNVDPLYSQNESLDSLLSLDSAEDINHLAQQATGHQRPENNRLERSYGGYIGADYHPNNVTLAKNDTGGNGGSGDQESESWKDVLEACEASVALNSEGSTPSSVKGLLPGMQEDSNWSYSNQADQ…
BrCAMTA10	Bra037769	>MVVVCHVCRKLIITCERECYQLFTSGAVSRFKAFAVVVFAGIDIQQLLSEAQHRWLRPAEICEILRNYQKFHIASEPPNRPPSGSLFLFDRKVLRYFRKDGHNWRKKKDGKTVKEAHEKLKVGSIDVLHCYYAHGEDNENFQRRCYWMLEQELMHIVFVHYLEVKGNRISSSGIKENNSNSLSGSTSVNIDSTANTSSTLSPLCEDADSGNRDGWIHGNRVKESDSQRLVGVPALDASFENPLARYQNPPYNPLLTQTNPTNTGLMSVEGHLRNPLQNQVNWQIPVQDSLPLQKWPMDSHGTDLALHENFGTFSSLIGSQNQQQPIGGGSFQAPFTSVEAAYIPKFGPEDLLYEASANQTLPLRKSLLKKEDSLKKVDSFSRWVSNELAEMEDLQMQS…
BrCAMTA11	Bra038040	>MAGVDSGRLIGSEIHGFHTLQDLDIRTMLEEAYTRWLRPNEIHALLSNHNYFTINVKPVHLPKSGTIVFFDRKMLRNFRKDGHNWKKKKDGKTIKEAHEHLKVGNEERIHVYYAHGDDNPTFVRRCYWLLDKSQEHIVLVHYRETHEVQAAPATPGNSYSSSTTDHVSAKPVTEDINSGVRNACNTARSNSLVARNHEISLHEINTLDWDELLVETGMTNQSSPTQDDVLYFTEQLQTAAMGSAQQGNHHAVYNGSTDIPSYLGLGDPVYQNNSPCGAREFSSQHLHCVVDPNQQTRDSSATVADEQGDALLNNGYGSQESFGKWVNNFISDSPGSVDDPSLEAVYTPGQESSAPPAVVHSQSNIPEQVFNITDVSPAWAYSTEKTKILVTGFFHDSF…
BrCAMTA12	Bra038534	>MAEARRFSPNNELDVGHILSEARNRWLRPPEICEILQNYQKFQISSEPPTTPASGSVFLFDRKVLRYFRKDGHNWRKKRDGKTVKEAHERLKAGSVDVLHCYYAHGHDNENFQRRSYWMLQEELSHIVFVHYLEVKGSRISTSYNRMQRTAEDSAQFSHETGEVFTSERDGYASGSINQYDHNNHPQATDSANVNGAHTPELEDAESAYNQQGSSIVYSHQQPPSTGFDPLYQMSLTPRTINGPGVTNGLRNKKSIDSQTWEEILGNCGSGAEGLLPLQPNSEHEVLDQILQDSSFTMQAPYLSTKKQHLLDGALGEEGLKKVDSFSRWMSKELGDVCVIADANESFTHSSSTAYLDGYVMSPSLSKEQLFSIIDFAPNWTYVGCEVNVLVTGKFLKT…
AtCAMTA1	AT1G67310	>MSSVAEDNSFTCDIATIFVAICRNPPANPSDSLFQYEISTLYQEAHSRWLKPPEVLFILQNHESLTLTNTAPQRPTSGSLLLFNKRVLKFFRKDGHQWRRKRDGRAIAEAHERLKVGNAEALNCYYAHGEQDPTFRRRIYWMLDPEYEHIVLVHYRDVSEREEGQQTGGQVYQFAPILSTQNVSYNQYIGDSSDIYQQSSTSPGVAEVNSNLEGSASSSEFGQALKMLKEQLSIGDEHVNSVDPHYIQPESLDSLQFLEYSDIDHLAQPTTVYQRPENNKLERCYGGNFGAQYSAKNDSNKLERCYGGYVGGAEYHSSNLMLVKNGSGPSGGTGGSGDQGSESWKDVLEACEASIPLNSEGSTPSSAKGLLAGLQEDSNWSYSNQVDQSTFLLPQDLG…
AtCAMTA2	AT2G22300	>MAEARRFSPVHELDVGQILSEARHRWLRPPEICEILQNYQRFQISTEPPTTPSSGSVFMFDRKVLRYFRKDGHNWRKKKDGKTVKEAHERLKAGSVDVLHCYYAHGQDNENFQRRSYWLLQEELSHIVFVHYLEVKGSRVSTSFNRMQRTEDAARSPQETGDALTSEHDGYASCSFNQNDHSNHSQTTDSASVNGFHSPELEDAESAYNQHGSSTAYSHQELQQPATGGNLTGFDPYYQISLTPRDSYQKELRTIPVTDSSIMVDKSKTINSPGVTNGLKNRKSIDSQTWEEILGNCGSGVEALPLQPNSEHEVLDQILESSFTMQDFASLQESMVKSQNQELNSGLTSDRTVWFQGQDMELNAISNLASNEKAPYLSTMKQHLLHGALGEEGLKKMD…
AtCAMTA3	AT3G16940	>MDGDGLGRLIGSEIHGFHTLQDLDVQTMLEEAKSRWLRPNEIHAILYNPKYFTINVKPVNLPNSGRIILFDRKMLRNFRKDGHNWKKKKDGRTVKEAHEHLKVGNEERIHVYYAHGEDNTTFVRRCYWLLDKARENIVLVHYRDTQEAATTSGDSISSPISVSEQTFPNRVAAEDIDTVVRNHDISLHDINTLDWDELLVPTDLNNQSAPTVDNLSYFTEPLQNAANGTAEHGNATVADGSLDALLNDGPQSRESFGRWMNSFISESNGSLEDPSFEPMVMPRQDPLAPQAVFHSHSNIPEQVFNITDVSPAWAYSSEKTKILVTGFLHDSYQHLERSNLYCVCGDFCVPAEYLQAGVYRCIIPPHSPGMVNLYLSADGHKPISQCFRFEHRAVPVLD…
AtCAMTA4	AT4G16150	>MAGVDSGKLIGSEIHGFHTLQDLDIQTMLDEAYSRWLRPNEIHALLCNHKFFTINVKPVNLPKSGTIVLFDRKMLRNFRKDGHNWKKKKDGKTIKEAHEHLKVGNEERIHVYYAHGEDTPTFVRRCYWLLDKSQEHIVLVHYRETHEVHAAPATPGNSYSSSITDHLSPKIVAEDTSSGVHNTCNTGFEVRSNSLGSRNHEIRLHEINTLDWDELLVPADISNQSHPTEEDMLYFTEQLQTAPRGSVKQGNHLAGYNGSVDIPSFPGLEDPVYQNNNSCGAGEFSSQHSHCGVDPNLQRRDFSATVTDQPGDALLNNGYGSQDSFGRWVNNFISDSPGSVDDPSLEAVYTPGQDSSTPPTVFHSHSDIPEQVFNITDVSPAWAYSTEKTKILVTGFFH…
AtCAMTA5	AT5G09410	>MVDRRSFGSITPPLQLDMEQLLSEAQHRWLRPTEICEILQNYHKFHIASESPTRPASGSLFLFDRKVLRYFRKDGHNWRKKKDGKTIREAHEKLKVGSIDVLHCYYAHGEANENFQRRCYWMLEQHLMHIVFVHYLEVKGNRTSIGMKENNSNSVNGTASVNIDSTASPTSTLSSLCEDADTGNRYGWTPAPGMRNVSQVHGNRVRESDSQRLVDVRALDTVGNSLTRFHDQPYCNNLLTQMQPSNTDSMLVEENSEKGGRLKAEHIRNPLQTQFNWQDDTDLALFEQSAQDNFETFSSLLGSENLQPFGISYQAPPSNMDSEYMPVMKILRRSEDSLKKVDSFSKWAIKELGEMEDLQMQSSRGDIAWTTVECETAAAGISLSPSLSEDQRFTIVDF…
AtCAMTA6	AT5G64220	>MADRGSFGFAPRLDIKQLLSEAQHRWLRPAEICEILRNHQKFHIASEPPNRPPSGSLFLFDRKVLRYFRKDGHNWRKKKDGKTVKEAHEKLKVGSIDVLHCYYAHGEDNENFQRRCYWMLEQDLMHIVFVHYLEVKGNRMSTSGTKENHSNSLSGTGSVNVDSTATRSSILSPLCEDADSGDSRQASSSLQQNPEPQTVVPQIMHHQNASTINSYNTTSVLGNRDGWTSAHGNRVKGSNSQRSGDVPAWDASFENSLARYQNLPYNAPLTQTQPSTFGLIPMEGKTEKGSLLTSEHLRNPLQSQVNWQTPVQESVPLQKWPMDSHSGMTDATDLALFGQGAHENFGTFSSLLGSQDQQSSSFQAPFTNNEAAYIPKLGPEDLIYEASANQTLPLRKAL…
OsCAMTA1	LOC_Os01g69910	>MQHQQGFDTHRLHQEVKSRWLKPKEVLQILQNHDRFIITHKTPHKPPSGAWFLFNRRVLRYFRNDGYEWRKKKNGKTIAEAHERLKVDNVDALNCYYAHADKNSTFQRRIYWMLDPAYDHIVFVHYRDVQEGSISVSALNDSSTSNQNGSGSRAEAQSSPGLTSELFAPCLNSCSPGSAEEVSSQIMAINNETNSVSQPDWVQHCNQAALRKLKVQLSLEDREDHDVDAKDIPSNSEPITVYGIQNEEPGTCRNLADVFSGLEFSKENHPEETGLPFSSTIDVLKNSDTWLEEDQIEAILHSASMIVTENQWFNIREVSPEWSYCSESTKVIIAGDFLRDPSHGSWAIVFGDVKVHAEIVQQGVIRCHTPCLDARKVTMYLIDENEKACSEARQFEFH…
OsCAMTA2	LOC_Os03g09100	>MAEGRRYAIAPQLDIEQILKEAQRRWLRPTEICEILKNYRSFRIAPEPPNRPPSGSLFLFDRKVLRYFRKDGHNWRKKRDGKTVKEAHERLKSGSIDVLHCYYAHGEENINFQRRSYWMLEEDYMHIVLVHYLEVKAGKLSSRSTGHDDVLQASHADSPLSQLPSQTTEGESSVSGQASEYDETESDIYSGGARYNSFSRMRQHENGGGSVIDDSIFSSYVPASSVGSYQGLQATAPNTGFYSHGQDNLPVVLNESDLGTAFNGPNSQFDLSLWIEAMKPDKGTHQIPLYQAPVPSEQSPFTGGPGIESFTFDEVYNNGLSIKDVDGDDTDGETPWQIPNASGTFATADSFQQNDKTLEEAINYPLLKTQSSSLSDIIKDSFKKNDSFTRWMSKELAE…
OsCAMTA3	LOC_Os04g31900	>MSLSFDINVLHKEARSRWLKPSEVYYILQNHERFPITPEPPKKPPSGSLFLYNRRVNRYFRRDGHAWRRKKDGRTVGEAHERLKVGNVDALSCYYAHGEQNPCFQRRCFWMLEPAYEHIVLVQYREVGAAEGRYNSASLLNGPTDSLSVLSYPNATYGNQYLGSTSGVSDGSESLHSNLSSVTEVSSYSANKDNGILQSIQELSQSTIMGAPALGQSSLEQSIEVRWVDNSNSTNKSGLNRALKQIVEQLSLGDDEDDDYIHQAQPFDFITNIEAPDRQRDASRNVSGGSQAKQIRAEEMQNGLGRGIPSSWEDVLQSSSGFPAPSIYQSTPHYPQNSEYQPPGSLYNSDMQQISAAKRFLLETEDSIDSPSYNYVPREEGNNGTNTLSVHDYSLQSS…
OsCAMTA4	LOC_Os07g30774	>MAGAGGWDPLVGSEIHGFLTYPDLNYEKLVAEAAARWFRPNEIYAILANHARFKIHAQPVDKPVSGTVVLYDRKVVRNFRKDGHNWKKKKDGRTVQEAHEKLKIGNEERVHVYYARGEDDPNFFRRCYWLLDKDLERIVLVHYRQTAEENAMAPPNPEPEVADVPTVNLIHYTSPLTSADSTSGHTELSLPEEINSHGGISASSETGNHDSSLEEFWANLLESSIKNDPKVVTSACGGSFVSSQQINNGPKNSGNIVNTSMASNAIPALNVVSETYATNHGLNQVNANHFGALKHQGDQTQSLLASDVDSQSDQFISSSVKSPMDGNTSIPNEVPARQNSLGLWKYLDDDSPGLGDNPSSVPQSFCPVTNERLLEINEISPEWAYSTETTKVVVIGNF…
OsCAMTA5	LOC_Os07g43030	>MAEVRKYGLPNQPPDIPQILLEAQNRWLRPTEICHILSNYKKFSIAPEPPNRPASGSLFLFDRKILRYFRKDGHNWRKKKDGKTVKEAHEKLKVGSVDVLHCYYAHGEENENFQRRTYWLLEEGFMNIVLVHYLEVKGKNNFSRVASKVSAVLKKLKRVQDYLMLIVLHAQTLSLVRASVSKEKFGATDNCRASSRYHPFVEMQQPVDGVMMNNMLGVSAPSAGYHGEMQTTTANSDNHFATHYDIAGVFNEAGAGLRGVSKTLHDSVRFAEPYPECSAEFMEPALYSSNATMESNNLDDNSRLETFMSEALYTNNLTQKEADALSAAGIMSSQAENNSYTDGIRYPLLKQSSLDLFKIEPDGLKKFDSFSRWMSSELPEVADLDIKSSSDAFWSSTE…
OsCAMTA6	LOC_Os10g22950	>MAAAADARRFAVVPQLDIAQILKEAQQRWLRPAEICEILKNYKSFRIAPEPPNRPQSGSLFLFDRKVLRYFRKDGHNWRKKKDGKTVKEAHERLKSGSIDVLHCYYAHGEENENFQRRTYWMLEEDFMHIVLVHYLETKGGKSRTRGNNDMHQAAVMDSPLSQLPSQTIDGESSLSGQFSEYEEAESDVYSGGTGYHSFTQMQQQQNGIGPVTDASMFSSRVSASSIGNYQGQHAMGHTTNFYSSSQHDSPLVLSDPNLELANNGHESLWNGVMKPDEGTVQMTHLQPPVHPEQGMFTTEGQGVEYLTFDEVYSDGLSLKDIGAAGADVEPFWQLSSATADISATENSVQQNDGSLGAAIGFPFLKTQSSNLSDILKDSFKKSDSFTRWMSKELLDVE…
TaCAMTA1	Traes_2AL_773EA7A5A	>FLNHGTEGRSRADPPLHLGSQQLPFPSCVPAIALFWERTLGAVLPPHPSPSTSSISAFTHLPAYCFSSCLFGVGASISWSSRPTPSFHESFEAAGSPQVTMSQSFDINVLLREAKSRWLKPSEVYYILLNHEQLQITHEPLNKPPSGALFLYNRRVNRFFRKDGYAWRRKKDGRTVGEAHERLKVGNIDALSCYYAHGEQNPYFQRRCFWMLEPAYDHIVLVQYREVAEGRYYSTLSNGSAGSLSTLSYPNDIHGKHGSTSDFSEGNESHQSSVTEVSSYSANKEYNHDSGVLLSIPELQQSTVMGMPELDQSSLERSSEFCMVNNNDSTNTSGLNQALKSIAEQLSLGDDDYIYINQARSLDFTTNTEAADVQGNQTSNSLGDDEANQIRPEGAHGV…
TaCAMTA2	Traes_2AS_4C4190DEB	>RDPLLRSEIHGFITYADLNFEKLKAEAASRWFRPNEIYAVLANHERFKVHAQPIDKPVSGTIVLYDRKVVRNFRKDGHNWKKKKDGKTVQEAHEKLKIGNEERVHVYYARGEDNPNFFRRCYWLLDKEAERIVLVHYRQTSEENAIAHPSTEAEAEAPTMNVIQYYTSPISANSASVHTEISFSPPAPEEINSHGGSAISSDTGGSSLEEFWVHLLESSMTKDTACGASVAFSQQIKCGTKDSGNDTDSTNNVHVNHAGALEHQVDQSQYPLTSDLDSQSHQFATSLRKTPVDGDIPNDVPARENSLGLWKYLDDDSPCLGDNIVSNGKIFNITDFSPEWACSTEHTKILVIGDYYEQYKHLAGSNIYGIFGDNCVAANMVQTGVYRFMVGPHTAGRV…
TaCAMTA3	Traes_2BL_A89BDB407	>MIDCFNSCITKGYLNFGPGTQPTTTLSYLPVLPRLGFDINVLLREAKSRWLKPSEVYYILLNHEQLQITHEPPNKPPSGALFLYNRRVNRFFRKDGYAWRRKKDGRTVGEAHERLKVGNIDALSCYYAHGEQNPYFQRRCFWMLEPAYDHIVLVQYREVAEGRYYSTLSNGSAGSLSTLSYPNDIHGKHGSTSDFSEGNESHQSSVTEVSSYSANKEENHDSGVLLSIPELQQSTVMGIPELDQSSLERSSEFCMVNNNDSTNTSGLNQALKSIAEQLSLGDDDYIYINQARSLDFTTNTEAADVQGNQTSNSLGDDEANQIRPEGAHGVGRGISSSWENVLQSDLGLPASSTYQFGAHYQQSSEYQPPGGLDSSNLQLQISAAKRFLLGSEDPIDSP…
TaCAMTA4	Traes_2DL_474B433DF	>MSQSFDINVLLREAKSRWLKPSEVYYILLNHEQLQITHEPPNKPPSGALFLYNRRVNRFFRKDGYAWRRKKDGRTVGEAHERLKVGNIDALSCYYAHGEQNPYFQRRCFWMLEPAYDHIVLVQYREVAEGRYYSTLSNGSAGSLSTLSYPNDIHGKHGSTSDFSEGNESHQSSVTEVSSYSANKEYNHDSGVLLSIPELQQSTVMGIPELDQSSLERSSEFCMVNNNDSTNTSGLNQALKSIAEQLSLGDDDYIYINQARSLDFTTNTEAADVQGNQTNNSLADDEANQIRPEGAHGVGRGISSSWENVLQSDLGLPASSTYQFGAHYQQSSEYQPPGGLDSSNLQLQISAAKRFLLGSEDTIDSPSYNFIPRDEGINGINTLSAHDSSLESCLNPDW…
TaCAMTA5	Traes_2DS_D05DC56BD	>RGDLGLRLRAIPLGYIPQILQEAQNRWLRPTEICQILSNYKKFSIAPEPPNRPPSGSLFLFDRKILRYFRKDGHIWRKKKDGKTVKEAHEKLKVGSVDVLHCYYAHGEENENFQRRTYWLLEEGFMNIVLVHYLEIKGGKQSFSRSKEAEDSPACSNSFASQSQVASQTMDAESPYSGQISEYEDAETGYQDENQARTANISNNFVTHHGIASVFNDVGAGLRSGSKTALDSVHFGEPFPEYPTGFTEPTLYSSVTTMGSNNLDDNSRLETLMTEALYTNNLTQKETDALSAAGMTSSQVHNDSYTDGSMGYPLLKQSSLDLFKIEPNGLKKFDSFSKWMSDELAADLDIKSTSDAFWSSTETVNVADGSSMSIPMNEQLDAYVVSPSLSQDQLFSII…
TaCAMTA6	Traes_3AL_8EF6D8BB1	>HDILNLQREVKTRWLKPREVLDILQNCELFGIQNRTPQRPPSGSWFLFNRRVHRFFRNDGYVWQKKKNGKSGNEAHEYLKVDNVKALNCYYARAENNPRFMRRIYWMLEPAYEHIVLVHYRDVLEGSISVSVLNGSPTSNQNGSASRADAHSSPGLTSEIVAPLLNSCSPGSAEEVSSQIPTINNETNDISLFDWRRTLEMQLSLENKERHDVNTDEVLPNHDPIPAHGIQNEELDACINLADVFDLGFSEDNHAEGSHPYPDPIDVLKYSAPVTIDENQWFHLHEVSPEWAFCSESAKVVIVGDFPCNLSNSSWVLFGDVKVPAVVVQQGVIRCYTPPYLGAGKVRMCMLNENGKPCTEDREFEFVEKPTNTMINGNGKPCSEAREFEFQQRPTKSD…
TaCAMTA7	Traes_3B_BA3BE6093	>MQQQQQGLDIQNLQREVKTRWLKPREVLDILRNCELFGIQNRTPQRPPSGSWFLFNRRVHRFFRNDGYQWQKKRNGKSGNEAHEYLKVDNVKALNCYYARAENNPTFMRRIYWMLEPAYEHIVLVHYRDVLEGSISVSALNGSPTSYQNGSASRADAHSSPGLTSEIIAPRLLSRSPGSAEELSLENKERHDVTGEILPNHDPNPIPGIQNEEFDTGTNLADIFYELEEFSEDNRTEGSQPYRDPIDVIRNSAWLEEDQLNSFLHSPPVTVDENQWFHIYEVSPEWAFCSESAKVVIAGDFPSNILWVLFGDVKVPAEIVQQGVIRCYTPSYLGAGKVRMCMLDENGKPCTEAREFGFVEKPTNTMIIGNGKPCSEAREFEFQQRPTKSDNELLLLLN…
TaCAMTA8	Traes_3DL_663081CEA	>LLRKNGNGLDIQNLQREVKTRWLKPREVLDILRNCELFGIQNRTPQRPPSGSWFLFNRRVHRFFRNDGYQWQKKRNGKSGNEAHEYLKVNNVKALNCYYARAENSPTFMRRIYWMLEPAYEHIVLVHYRDVLEGSISVSALNGSPTSYQNGSASRADAHSSPGLTSEIIAPRLLSRSPGSAEEVSSQILTINNESNDTSQFDWRRMLEMQLSLENKERHDVNTGEVLPNHDPNPMPGIQNEEFDTGTNLADIFYELEEFSEDNRTEGSQPYRDPIDVIRNSAWLEEDQLNSFLHSAPVTVDENQWFHIHEVSPEWAFCSESAKVVIAGDFPSNILWVLFGDVKVPAEIVQQGVIRCYTPSYLGAGKVRMCMLDENGKPCTQDREFGFVEKPTNTMIIG…
TaCAMTA9	Traes_4BL_A37F6FD08	>MPASGSLFLFDRKVLRFFRKDGHNWRKKKDGKTVKEAHERLKSGSIDVLHCYYAHGEENINFQRRSYWMLEEDYMHIVLVHYLEVKAGKSSSRTRGHDNMLQGAYVDSPLSHLPSQSTDGESSLSGRASEYEAESDIYSGGAGYHSISRMQQHENGGGSIIDASVVSSYSPASSVGNHQGLRATSPNTGFYSHYQDNSPVIHNESTLGITFNGPSTQFDLSSWNEMTKLNKGIHQLPPYQSHVPSEQPPFTEGPGIESFSFDEVYSNGLDIKDGGHADTDREALWQLPSATDSTFATVDSFEQNNKLLEEAINFPVLKTQSSNLSDILKDSFKKSDSFTRWMSKELAEVDDSQVKSSSGLYWNSEDADNIIGASSRDQLDQFTLDPMVAQDQLFSITE…
TaCAMTA10	Traes_5BL_92902F993	>MEQILKEAQTRWLRPTEICEILKNYRNFHIAPEPPNMPASGSLFLFDRKVLRLFRKDGHNWRKKKNGTTVKEAHERLTSGSIDVLHCYYAHGEDNINFQRRSYWMLEEDYMHIVLVHYLEVKLPSGNDGTSTECLQLPSAIDGTTTEFQLPSATDSTFATVDSFEQNNKLLGEAINFPVLKTQSSNLSDMLKDSFKRSDSFARWMSKELAEVDDSQVKSSSGLYRNSEDADNIIGASRHDQLDWFTLDPMVAQDQLFSITEFFPSWTYAGSKTRVLVTGSFLTSDKVIKLKWSCMFGEVEVPADILAGGTLRCYSPPHKPGRVPFYVTCSNKLACSEVREFEYRPSDSQYMDAPSPHGATNKIYLQARLDELLSLGQDEQDKFQAALSGPKKELIDLN…
ZmCAMTA1	GRMZM2G032336	>MAGGAGGRDPLVASEIHGFLTCADLNFDKLMMEAGTRWFRPNEIYAVLANYARFKVHAQPIDKPISGTVVLYDRKVVRNFRKDGHNWKKKKDGKTVQEAHEKLKIGNEEKVHVYYARGEDDPNFFRRCYWLLDKELERIVLVHYRQTSEESALPPSHVEAEVAEVPRINMIHYTSSTDSASAHTELSSSAAAAPEDINSNGGGAVSSETDNQGSSLESFWVDLLESSMKNDTPVDASACGGSLVSNQQTNNGMGDSGNNILYINATSNAIFSPPTNVVSEAYANPGLSQVSESYFGSLKDQANHAPSLLTSDLDSQSKQHTNSLMKTPVSDNMPNDVPARQNSLGLWKYLDDDISLDDNPSSGILPTEQVTGEIPFQITEISSEWAYCTEDTKVLVVG…
ZmCAMTA2	GRMZM2G143205	>MSQSFDINVLREEARSRWLKPSEVYYILQNHERFPITHEAPKKPPSGSLFLYNRRVNRYFRRDGHTWRRKKDGRTVGEAHERLKVGNVDSLSCYYAHGEQNPCFQRRCFWMLEPAYEHIVLVQYREVAEGRYYSSQLSNGPPEPLSSLGYPNAICGNQYHRSTSGTSEGSESHQSYSNLSSVTEVSSYSGNKEYNKNDGSLLSIPEVGHTCQQNQTGNGNSKNKSELNMALKKIAEQLSLGEDDDDDYIYSNQTHSMGGDNQIKQIRQEGTQKGLSRNIAPSWEDVLHSSSGLPTSSIYQQSDVKYQKKSEYQPPEILDSSDLRIQLSATKRFLLGPEASIDSPSLNSVLRNRVNSVTDTISAYDSRFESSLNPDWQTKTALTFQSNSQGSEITELFD…
ZmCAMTA3	GRMZM2G152661	>MGFNRILTNGAPIGLFFGGSLFLYNRRVNRYFRRDGHTWRRKKDGRTVGEAHERLKFFVHVFLQTWSKHSHRKQGRCRIPWPRVIVPNCGSGSPWVIVPNARESLLQHSHDARTCVSVGQVEFHGCFRLSQMNAYYGALGAFGQVGNVDALSCYYAHGEQNPSFQRRCFWMLEPAYEHIVLVQYREVDVVRNYSSQLSNGLPEPLSSLGYPNAICGNQYHSSSSGASECSESHQSYSNLSSVTEVSSYSGNKEYTKNDGGLLSIPEVGHTCLQQNRTDNGNSKNKSGLNIALKKIAEQLSLGEDDDDYIFSNQAHSVGGDNQVKHIQQEGTQKGLSRNIAPSWEDVLQSSSGLPISSIYQQSDVEYQKNSEYHPPERLDSSDLRIQLAAAKKFLLGPE…
ZmCAMTA4	GRMZM2G171600	>MQQQQQGLDIGKLQEVVKTRWLKPQEVLKILQNHELFTISHKPPQKPQSGSWFLFNRRVLRYFRNDGFEWQKKRNGKTINEAHERLKVDNVDALNCYYARGDKNPTFQRRIYWMLDPAYEHIVLVHYRDVLEGSISVSARNDSSTLNQNGSASRAEVHSSPGWTSELIAHCTNSCSPGSAEEVSSQISASESDLIQHKAALRKLKMQLSLEDKEDCDVNAEDVPADNEPIILPVIQNEEPGTSRNHDDIFDVLDFSEDHINGTGTHPCHSAIDVLKNSDTWLEDDQLEAILHPACMTLTENQWFRIHEVSPESAFSYESTKVIIVGDFLCNPPHSSWQVLFGDVKVCVEIIQQGVIRCHTPCLDAGKVRMCLLDGNGKSCSEAREFEFLEKPTKCMID…
ZmCAMTA5	GRMZM2G341747	>MASAEARRLAVVPQLDIEQILKEAQHRWLRPAEICEILKNYRNFRIAPEPPNRPPSGSLFLFDRKVLRYFRKDGHNWRKKNDQKTVKEAHERLKSGSIDVLHCYYAHGEENINFQRRTYWMLEEDYMHIVLVHYLETKGGKSSRARGNNMIQEAAVDSPLSQLPSQTMEGESSLSGQASEYEEAESDIYSGGAGHDSFTWVQQHENGTGPMIASSVFSSYTPALSIGNYHGLHATQNTSFYPVNQLNSPVILNGSSAMLGTNGCANQTDLPSWNSVIELDHEPVQMPDLQFPVPPDQGTSTEGLGVDYLTFDEVYSDGLSLQDIGATGTHGESYLQFSSGTGDLAATVNSFPQENDGSLEAAIGYPFLKTQSSNLSDILKDSFKKTDSFTRWMSKELP…
ZmCAMTA6	GRMZM2G431243	>MPRSGSLFLFDRKVLRYFRKDGHNWRKKKDGKTVKEAHEKLKAGSIDVLHCYYAHGEENENFQRRTYWLLEEDFTHIVLVHYLEVKGCKQSFNRVKEELMQLSNVDSPSCSNSITSQNQMGPQNMEAAESPISGQISEYEDTESDNCRASSRYHPLAEMQQLVDGVITENMLYPSASTVGSRQGYHGEMLPITDNLDNRSFSNHDIARMLDGANIGLSDVSSTLFDSVPFNEPFTNYSAGFTEPTLHSSFACLEANDLDDSSCLQTFTSEALYTNHLNQKEADALGFTGILASEVNRDRYNDGSIKHSLLKQSSLDLLTIEAPGLKKNDSFSRWMSKELEELDAYVVNPSLSQDQLFSILDVSPSCAYIGTNTKVSVTGTFLVNKKHVESHRWSCMFG…
ZmCAMTA7	GRMZM2G447551	>MAEARRHAVAPQLDIEQILKEAQHRWLRPAEICEILKNYRNFHIAPEPPNRPPSGSLFLFDRKVLRYFRKDGHSWRKKKDGKTVKEAHERLKSGSVDVLHCYYAHGEGNENFQRRSYWMLEEDFMHIVLVHYLEVKGGKSTSRIRGHDDMLQAARTDSPLSQLPSQTTEGGNSLSGQASEYEETESDIYSGGAGYHPFSWTQHHENGGGPVIGTSIPSSYVPALPLGNLQGFPATVTNTDIYSRQDALPVTLNEPGLAIEFNGADNQLDPSSLNGLVKPFLQMSTPQSTVPSELFPFTEEHGNESFTFHEVYSNGLSIKDAEIVGTNEESVWKLPGAISSIPSEDSFQQNDRSLEETISYPLLKTRSSNLSEMLKDSFKKSDSFTRWMSKALGEVDSQ…
NtCAMTA1	XP_016435125	>QLLLFYFSGYDINDLVREAQIRWLKPAEVLFILRNHENHQLSNEAAQKPPSGSLFLFNKRVLRFFRKDGHSWRKKKDGRTVGEAHERLKVGNAEALNCYYAHGEQNPTFQRRSYWMLDPAYEHIVLVHYRDITEGRQNPAFMSESSPISSTFSPSPSSYSTQQTGSTLIAGESYEQYQNQSSPGEICSDAVINNNGMSDIIGRTKEVMSSPGLEMSQALRRLEEQLSLNDDSFKEIDPLYADAISDDSSLVEMQGNSNSLLLQHHSAESSESHHQHLTQDGHVWKDMLDHYGVSTAAESLTKSLPKLDENGMLQISSERGAIEAYQSYKWPNFSEKEAQKAPIPAFKQLENFKYPAYSPGVTAFGSNSDQCTTIFDQDQIGTSFEDEMSLTISQKQKF…
NtCAMTA2	XP_016452770	>MADSRRYGLNAQLDIDQILLEAQHRWLRPAEICEILKNYQKFRIAPEPPNRPPSGSLFLFDRKVLRYFRKDGHSWRKKKDGKTVKEAHERLKAGSIDVLHCYYAHGEENENFQRRSYWMLEEEMSHIVLVHYREVKGNRTNFSRTREPQEAAPRFQETDEDVHSSEVDSSASTKFYPNDYQVNSQVTDTTSLSSVQASEYEDAESAYNQHPTSGFHSFLDAQPSMTQKAGEGLAVPYHPIPFSTDDHQVQFAGSSDMDFFSIAPGNKSGNTANTYIPSRNLDFPSWETTSVNNPAAYQSYHFQPSSQSGANNMTHEQGNTKTGQVFLNDFKRQERQNRIDGLGDWQTSEGDAAFISKWSMDQKLHPDLASDHTIRSSAAYNVELHNSLEASHILPSHQ…
NtCAMTA3	XP_016452774	>MADSRRYGLNAQLDIDQILLEAQHRWLRPAEICEILKNYQKFRIAPEPPNRPPSGSLFLFDRKVLRYFRKDGHSWRKKKDGKTVKEAHERLKAGSIDVLHCYYAHGEENENFQRRSYWMLEEEMSHIVLVHYREVKGNRTNFSRTREPQEAAPRFQETDEDVHSSEVDSSASTKFYPNDYQVNSQVTDTTSLSSVQASEYEDAESAYNQHPTSGFHSFLDAQPSMTQKAGEGLAVPYHPIPFSNDHQVQFAGSSDMDFFSIAPGNKSGNTANTYIPSRNLDFPSWETTSVNNPAAYQSYHFQPSSQSGANNMTHEQGNTKTGQVFLNDFKRQERQNRIDGLGDWQTSEGDAAFISKWSMDQKLHPDLASDHTIRSSAAYNVELHNSLEASHILPSHQD…
NtCAMTA4	XP_016452780	>MADSRRYGLNAQLDIDQILLEAQHRWLRPAEICEILKNYQKFRIAPEPPNRPPSGSLFLFDRKVLRYFRKDGHSWRKKKDGKTVKEAHERLKAGSIDVLHCYYAHGEENENFQRRSYWMLEEEMSHIVLVHYREVKGNRTNFSRTREPQEAAPRFQETDEDVHSSEVDSSASTKFYPNDYQVNSQVTDTTSLSSVQASEYEDAESAYNQHPTSGFHSFLDAQPSMTQKAGEGLAVPYHPIPFSRNKSGNTANTYIPSRNLDFPSWETTSVNNPAAYQSYHFQPSSQSGANNMTHEQGNTKTGQVFLNDFKRQERQNRIDGLGDWQTSEGDAAFISKWSMDQKLHPDLASDHTIRSSAAYNVELHNSLEASHILPSHQDKHPMQNELPSQLSDPNVGGS…
NtCAMTA5	XP_016464002	>MADCGSDPSGFRLDITQILSEVQHRWLRPAEICEILRNYKKFHITPEAPHRPVSGSVFLFDRKVLRYFRKDGHNWRKKKDGKTVKEAHEKLKVGSIDVLHCYYAHGEEDDNFQRRSYWMLEQDLMHIVFVHYLEVKGNKANMGCVRSIKSAHSNYLNDCSLSDSFPRGHKKLASANADSTSVASTLTSAHEEAESEDSHQACSRFQSYPERASGMDRNLVENRDTIYSSYGSPQSSVEYTSLPGIDVGEKCGLGNFASGPQRTIDLGSQEPVSQHCSNGEIVCQDDFKNNLSVKGNWQIIYLSSPCPCFPSFYVPXDLVNSFHNKNLSSDLYTGRGQSYLYPDEQEEQLTQLNIQYLNSLVEVQGDFNQENSMDMLGLGDYYTIKQPHLNSVKMEEGL…
NtCAMTA6	XP_016472343	>MKFEVFIFAPFLLVTDTGRYLYNKSLDVGQILQEAQHRWFRPDEICEILRNHQKFGLTPQPPLRPPGGSLYLFDRKVLPYFCEDGHQWRKEEDGKAVKEIHEKLKAGSNDVLHCYYAHGEDNENFQRRSYWMLEEPMEHIILVHYREVKEGYIVGASCLQPVHPGLLLENPQSSSAPCFESDLIVQESHTSTPSSVDWKEYVLSSELHSGHAKRNEADPLLVPAGLVESSRDSFQLNSRFSSLLSGEVLEENTHIAPPQIQNISISQTVVSPDTAVQISSLEGGVNSDEAGSLKKFDSYVRWMDREKSRDCDESLMATKSGNYWNTLDTDNEGKSCNLSIQMEYERKRTDTQLPLAPFGHSSFQYPFLSKDIITEILIRLPVKLIVKFRCVSKSWRAL…
NtCAMTA7	XP_016478076	>MADSRRYGLNAQLDIDQILLEAQHRWLRPAEICEILKNYQKFRIAPEPPNRPPSGSLFLFDRKVLRYFRKDGHSWRKKKDGKTVKEAHERLKAGSIDVLHCYYAHGEENENFQRRSYWMLEEEMSHIVLVHYREVKGNRTNFSRTREPQEATPRFQETDEDVHSSEVDSSASTKFYPNGYQVNSQVTDATSLSSAQASEYEDAESAYNQHPTSGFHSFLDAQPSMMQKAGESLPVPYHPIPFSTDDHQVQFAGSSDMDFFSSAPGNKSRNTANTYIPSRNLDFPSWETISVNNPAAYQSYHFQPSSQSGANNMTHEQGSTTMGQVFLNDFKKQGQNRIDSLGDWQTSEGDAAFISKWSMDQKLNPNLASDHTIRSSAAYNVELHNSLEASHILPSHQD…
NtCAMTA8	XP_016478077	>MADSRRYGLNAQLDIDQILLEAQHRWLRPAEICEILKNYQKFRIAPEPPNRPPSGSLFLFDRKVLRYFRKDGHSWRKKKDGKTVKEAHERLKAGSIDVLHCYYAHGEENENFQRRSYWMLEEEMSHIVLVHYREVKGNRTNFSRTREPQEATPRFQETDEDVHSSEVDSSASTKFYPNGYQVNSQVTDATSLSSAQASEYEDAESAYNQHPTSGFHSFLDAQPSMMQKAGESLPVPYHPIPFSNDHQVQFAGSSDMDFFSSAPGNKSRNTANTYIPSRNLDFPSWETISVNNPAAYQSYHFQPSSQSGANNMTHEQGSTTMGQVFLNDFKKQGQNRIDSLGDWQTSEGDAAFISKWSMDQKLNPNLASDHTIRSSAAYNVELHNSLEASHILPSHQDK…
NtCAMTA9	XP_016485864	>MADCGSDPPGFRLDITQILSEVQHRWLRPAEICEILRNYRKFHITPEAPHRPVSGSVFLFDRKVLRYFRKDGHNWRKKKDGKTVKEAHEKLKVGSIDVLHCYYAHGEEDDNFQRRSYWMLEQDLMHIVFVHYLEVKGNKANVGCVRSIKSAHSNYLNDCSLSDSFPRSLKKLASVNADSTSVASTLTSAHEEAESEDSHQACSRFQSYPERASGMDRHLVENRDAIYSSYGSPQSSVEYTSLSSIDGGGKCGRGNFASGPQRTIDLGSQEPVSQHCSNGEMVCQDDFKNNLSVQRNWQYSFGDSASQFHGQIVNQDLIADSSYDLVNSFHNKNLSSDLYTGRGQSYLYPDEQEEQLTQLNIQYLNSLVEVQGDFNQENSMDMLGLGDYSTIKHPHLNS…
NtCAMTA10	XP_016485865	>MADCGSDPPGFRLDITQILSEVQHRWLRPAEICEILRNYRKFHITPEAPHRPVSGSVFLFDRKVLRYFRKDGHNWRKKKDGKTVKEAHEKLKVGSIDVLHCYYAHGEEDDNFQRRSYWMLEQDLMHIVFVHYLEVKGNKANVGCVRSIKSAHSNYLNDCSLSDSFPRSLKKLASVNADSTSVASTLTSAHEEAESEDSHQACSRFQSYPERASGMDRHLVENRDAIYSSYGSPQSSVEYTSLSSIDGGGKCGRGNFASGPQRTIDLGSQEPVSQHCSNGEMVCQDDFKNNLSVQRNWQYSFGDSASQFHGQIVNQDLIADSSYDLVNSFHNKNLSSDLYTGRGQSYLYPDEQEEQLTQLNIQYLNSLVEVQGDFNQENSMDMLGLGDYSTIKHPHLNS…
NtCAMTA11	XP_016489138	>MAESGYDINDLVREAQIRWLKPAEVLFILRNHEYHQLSNEPAQKPPSGSLFLFNKRVLRFFRKDGHSWRKKKDGRTVGEAHERLKVGNAEALNCYYAHGEQNPNFQRRSYWMLDPVYEHIVLVHYRDITEGRQNPAFMSESSPISSTFSPSPSSYSTQQTGSAVIAGESYEQYQNQFSPGEICSDAVINNNRTSDITGRTNEVMSSPGLEMSQALRRLEEQLSLNDDSFKEIDPLYADAISDDSSLVEMQGSSNSLLLQHHSAESSESHHQHLTQDGHIWKDMLDHYGVSTADESLNKSLPKLDENGMLQISSERGAIEAYQSYKWPNFSEKEAQKAPIPAFKQLENFKYPAYSPGVTAFGSNSDQCTTIFDQDQIGTSLEDEMSLTISQKQKFTIRD…
NtCAMTA12	XP_016491317	>MTELYNKQPTIAPVSSPNTKTVKYSRFQVGSGNRILNERGRERAILHHREILLLRISMAESGYNINNLVREGRFRWLRPAEVLFILQNHEDQQLANQPPQKPASGSMFLFNKRVLRYFRKDGHSWRKKKDGRTVGEAHERLKVGNAETLNCYYAHGEKNPNFQRRSYWMLDPAYEHIVLVHYRDITEGMQIAAFMSQSSPISSTFSLSPSLYSTQHPGFTVVGSESYQQYQNESSPGSGEICSGAGINSNGMNISDITGRTEGVSSSPQVEISQALRKLEEQLSLNETDPLYSEIENSDDVENFGHDNSSLVQIQHKSNNLLLQPYSGESSESQHQLLNLDGDIWKEMLDHCRSFPAAESQDKCFEKLDENGTLQTLSGMGPIEVTESDRWLKFGGKE…
NtCAMTA13	XP_016491500	>MESSRAGQLAGSDIHGFHTLQDLDIPSIMEEAKMRWLRPNEIHAILCNYKYFNIFVKPVNLPMSGTIVLFDRKMLRNFRKDGHNWKKKKDGKTVKEAHEHLKVGNEERIHVYYAHGEDHPTFVRRCYWLLDKSLEHIVLVHYRETQEAQGSPATSVAKGSPATPVNSNSSSDPSDPSGWVLSEKCNSVDERTYGSSQHAHLEPNRDVTAKNHEQRLLEINTLEWDELLAPDNPNKLIATQEAGGRASVGQQNQIEVNGYSLNDGSLSVSRVPVASLESFVCQVAGSDTVNFNPSNDMPFHSGDGQMTSNFRKNEPGVTTVGAGDSFDSLNKDGLQTQDSFGRWINYFISDSPGSADEMMTPESSVTIDQSYVMQQIFNITEISPTWALSSEETKILVI…
NtCAMTA14	XP_016491501	>MQVGNEERIHVYYAHGEDHPTFVRRCYWLLDKSLEHIVLVHYRETQEAQGSPATSVAKGSPATPVNSNSSSDPSDPSGWVLSEKCNSVDERTYGSSQHAHLEPNRDVTAKNHEQRLLEINTLEWDELLAPDNPNKLIATQEAGGRASVGQQNQIEVNGYSLNDGSLSVSRVPVASLESFVCQVAGSDTVNFNPSNDMPFHSGDGQMTSNFRKNEPGVTTVGAGDSFDSLNKDGLQTQDSFGRWINYFISDSPGSADEMMTPESSVTIDQSYVMQQIFNITEISPTWALSSEETKILVIGHFPGAQSQLAKSNLFCVCADVCFPAEFVQSGVYRCVISPQPPGLVSLYLSFDGNTPISQVMTYEFRAPSACKWTAPLEEQSSWDEFRVQMRLAHLLFST…
NtCAMTA15	XP_016500337	>MESSRAGQLAGSDIHGFRTLQDLDIPSIMEEAKMRWLRPNEIHAILCNYKYFNIFVKPVNLPTSGTIVLFDRKMLRNFRKDGHNWKKKKDGKTVKEAHEHLKVGNEERIHVYYAHGEDHPTFVRRCYWLLDKSLEHIVLVHYRETQETQGSPVTSVAKGSPATPVNSNSSSDPSDPSGWVLSEECNSVDERAYGSSQHAHLEPNRDMTAKNHEQRLLEINTLEWDELLAPENPNKLNATQEAGGRASAGQQNQFEVNGYSLNDGSLSVSRVPVASLESFVCQVAGSDTVNFNPSNDTSFRSGDGQMTSNFQKNESGVTTVGAGDSFDSLNKDGLQTQDSFGRWINYFISDSPGSADEMMTPESSVTIDQSYVMQQIFNITEISPTWALSSEETKILVI…
NtCAMTA16	XP_016506959	>MADTRRYLSNQPLDLEQVLQETQHRWLRPAEICEILRNHHKFYLTPEPPVRPPGGSLFLFDRKVLRYFRKDGHQWRKKKDGKTVKEAHEKLKAGSVDVLHCYYAHGENNENFQRRSYWMLEEKLEHIVLVHYREVIESYRVGASRLQPIHPGQLLENPSSSPCFVSGLIVQESHTSSPSSVDWKEQALSSELYTGDSKGNEVNPLLVPASGHFLPITSSFSTEKPTGLVEFSRDNFQLNPQFGSFVSIDAQSSDRNLNVTLQKKFYSGYLNVADLLSSKLTYARLDGGRAVKDVANSRNRLTITSGEVLEENIHLAPAQIQNISSSQTVVTPDAAVQNSSLEGRLNSDEAGSLKKLDSFGRWMDREIAVDGNESLLASDSGNYWNTLDNGDKEVARLS…
NtCAMTA17	XP_016507791	>MAESGYNINDLVREGHFRWLRPAEVVFILQNHEDQQLANQPPQKPASGSMFLFNKRVLRYFRKDGHSWRKKKDGRTVGEAHERLKVGNAEALNCYYAHGEKNPNFQRRSYWMLDPAYEHIVLVHYRDITEGMQIAAFMSQSSPISSTFSLSPSLYSTQHPGFTVFGSESYQQYPNESSPGSGEVCSDAGINGKGMNISDITGRTEGVSSSPRVEISQALRKLEEQLSLNDDSLEQIDPLYSEIENSDDVENFVHDNNSLVQIQHKSNNLLLQPHSGESSESQHQLLNLDGNIWKEMLDHCRSFPAAESPAKCFEKLDENGTLQTSSGVGPIEATESDRWLKFGGKALKSSLTNFKQVEDFKYPACARINTYGSYSDQYTTIFDQDQIGTSFEDDMSLT…
NtCAMTA18	XP_016507792	>MAESGYNINDLVREGHFRWLRPAEVVFILQNHEDQQLANQPPQKPASGSMFLFNKRVLRYFRKDGHSWRKKKDGRTVGEAHERLKVGNAEALNCYYAHGEKNPNFQRRSYWMLDPAYEHIVLVHYRDITEIAAFMSQSSPISSTFSLSPSLYSTQHPGFTVFGSESYQQYPNESSPGSGEVCSDAGINGKGMNISDITGRTEGVSSSPRVEISQALRKLEEQLSLNDDSLEQIDPLYSEIENSDDVENFVHDNNSLVQIQHKSNNLLLQPHSGESSESQHQLLNLDGNIWKEMLDHCRSFPAAESPAKCFEKLDENGTLQTSSGVGPIEATESDRWLKFGGKALKSSLTNFKQVEDFKYPACARINTYGSYSDQYTTIFDQDQIGTSFEDDMSLTIAQ…
NtCAMTA19	XP_016507793	>MAESGYNINDLVREGHFRWLRPAEVVFILQNHEDQQLANQPPQKPASGSMFLFNKRVLRYFRKDGHSWRKKKDGRTVGEAHERLKVGNAEALNCYYAHGEKNPNFQRRSYWMLDPESYQQYPNESSPGSGEVCSDAGINGKGMNISDITGRTEGVSSSPRVEISQALRKLEEQLSLNDDSLEQIDPLYSEIENSDDVENFVHDNNSLVQIQHKSNNLLLQPHSGESSESQHQLLNLDGNIWKEMLDHCRSFPAAESPAKCFEKLDENGTLQTSSGVGPIEATESDRWLKFGGKALKSSLTNFKQVEDFKYPACARINTYGSYSDQYTTIFDQDQIGTSFEDDMSLTIAQKQKFTIHDISPDWGYSSEATKIVIVGSFLCNPSEYTWTCMFDDIEVPVQ…
GmCAMTA1	Glyma.05G117000	>MAERSCFGLGPRLDLQQLQLEAQHRWLRPAEICEILRNYQMFQITSEPPNGPPSGSLFLFDRKVLRYFRKDGHNWRKKKDGKTVKEAHEKLKVGSVDVLHCYYAHGEENENFQRRSYWMLEPDMMHIVFVHYLDVKVNKTNVGGKTYSDEVTSDSQKSSSLSSGFPRNYGSVPSGSTDSMSPTSTLTSLCEDADSEDIHQASSGLHSYRESQNLGNDRPMDKIDARSNSSYPMHPFSGDHGQLPVSGAEYIPHVLGDKSRASDTTYIEGQRAQGIASWDNTMEQSAGEYADPSLVSSTTIPSSAVGNILEENHTVPGKLLGRKNALTEEERGSQPVQSNWQIPFEDNTGELPNWGFTQSLGLEFGSDYGASLLGDVTNNAGPEIVPELFTFNGELKEQ…
GmCAMTA2	Glyma.05G148300	>MTPGYEYDINDLHQEAQARWLKPAEVMYILQNHEKFQFTQEPPQQPTSGSLFLFNKRVLRFFRKDGHNWRKKRDGRTVGEAHERLKVGNVEALNCYYAHGEQNPTFQRRSYWMLDPAYDHIVLVHYRNTSEGKLSSGAGAQLSPSSSSVYTQSPSPYSTQNPGSTSILGDSYEPNQSFSSPGSTEVTSDMFVLNNKMGHMDGTDTESGTSPELEVTQALRRLEVQLSLNEDNFEDIVSFGSKHETTHDSNPQHDQRVISNQEQSAAFSGPDDQGLFYDGYNGRQGDGGEFYHELIDHGYPDGNEKALWTEVLESCKSSSAVKLPQKNVYMPVENLENSVSSARRVPVSNQENSHWLNFNSNNSENSVFSQPQGVDEVKFPVYSSMVETQVINSDYYET…
GmCAMTA3	Glyma.05G148300	>MTPGYEYDINDLHQEAQARWLKPAEVMYILQNHEKFQFTQEPPQQPTSGSLFLFNKRVLRFFRKDGHNWRKKRDGRTVGEAHERLKVGNVEALNCYYAHGEQNPTFQRRSYWMLDPAYDHIVLVHYRNTSEGKLSSGAGAQLSPSSSSVYTQSPSPYSTQNPGSTSILGDSYEPNQSFSSPGSTEVTSDMFVLNNKMGHMDGTDTESGTSPELEVTQALRRLEVQLSLNEDNFEDIVSFGSKHETTHDSNPQHDQRVISNQEQSAAFSGPDDQGLFYDGYNGRQGDGGEFYHELIDHGYPDGNEKALWTEVLESCKSSSAVKLPQKNVYMPVENLENSVSSARRVPVSNQENSHWLNFNTVFSQPQGVDEVKFPVYSSMVETQVINSDYYETLFDQSQ…
GmCAMTA4	Glyma.05G148300	>MTPGYEYDINDLHQEAQARWLKPAEVMYILQNHEKFQFTQEPPQQPTSGSLFLFNKRVLRFFRKDGHNWRKKRDGRTVGEAHERLKVGNVEALNCYYAHGEQNPTFQRRSYWMLDPAYDHIVLVHYRNTSEGKLSSGAGAQLSPSSSSVYTQSPSPYSTQNPGSTSILGDSYEPNQSFSSPGSTEVTSDMFVLNNKMGHMDGTDTESGTSPELEVTQALRRLEVQLSLNEDNFEDIVSFGSKHETTHDSNPQHDQRVISNQEQSAAFSGPDDQGLFYDGYNGRQGDGGEFYHELIDHGYPDGNEKALWTEVLESCKSSSAVKLPQKNVYMPVENLENSVSSARRVPVSNQENSHWLNFNTAVFSQPQGVDEVKFPVYSSMVETQVINSDYYETLFDQS…
GmCAMTA5	Glyma.05G178200	>MAEARHYVPPSQLDIKQIILEAQHRWLRPAEICAILSNHKKFLIASEPAHMPPSGSLFLFDRKVLRYFRKDGHNWRKKKDGKTVREAHERLKAGSVDVLHCYYAHGEENENFRRRTYWLLEEELSHIVLVHYRHVKGTKANFTCAKENEETLPYAQQTDKIMPKTEMETSLSSTLHPHSYQVPSQTMDRSMNSSQASEYEEAESAFNNHASSEFYSFLELERPVEKITPQPADSYSPRPLTRKSVPNMNCIIESGTDDQEKSPVIPGVNYISLTQDNKIKDIHNFGLTYESPKPLGFSSWEGILKNNAGSQHVPFQPLFPGTQPDNMGINSKFSQGHEIMVPYLTTSIAKQHENGSLIQAEGNWQAYDVDSLRMSSWPIDSAYSGSSCDITCSNREQE…
GmCAMTA6	Glyma.05G178200	>MAEARHYVPPSQLDIKQIILEAQHRWLRPAEICAILSNHKKFLIASEPAHMPPSGSLFLFDRKVLRYFRKDGHNWRKKKDGKTVREAHERLKAGSVDVLHCYYAHGEENENFRRRTYWLLEEELSHIVLVHYRHVKGTKANFTCAKENEETLPYAQQTDKIMPKTEMETSLSSTLHPHSYQVPSQTMDRSMNSSQASEYEEAESAFNNHASSEFYSFLELERPVEKITPQPADSYSPRPLTNDQEKSPVIPGVNYISLTQDNKIKDIHNFGLTYESPKPLGFSSWEGILKNNAGSQHVPFQPLFPGTQPDNMGINSKFSQGHEIMVPYLTTSIAKQHENGSLIQAEGNWQAYDVDSLRMSSWPIDSAYSGSSCDITCSNREQEVNDVDLQKSLEQCLL…
GmCAMTA7	Glyma.05G178200	>MAEARHYVPPSQLDIKQIILEAQHRWLRPAEICAILSNHKKFLIASEPAHMPPSGSLFLFDRKVLRYFRKDGHNWRKKKDGKTVREAHERLKAGSVDVLHCYYAHGEENENFRRRTYWLLEEELSHIVLVHYRHVKGTKANFTCAKENEETLPYAQQTDKIMPKTEMETSLSSTLHPHSYQVPSQTMDRSMNSSQASEYEEAESERPVEKITPQPADSYSPRPLTNDQEKSPVIPGVNYISLTQDNKIKDIHNFGLTYESPKPLGFSSWEGILKNNAGSQHVPFQPLFPGTQPDNMGINSKFSQGHEIMVPYLTTSIAKQHENGSLIQAEGNWQAYDVDSLRMSSWPIDSAYSGSSCDITCSNREQEVNDVDLQKSLEQCLLHPYKQNKVFMQNDPQE…
GmCAMTA8	Glyma.07G242000	>MANNLAVQLVGSEMHGFHTLQDLDVGSIMEEARTRWLRPNEIHAMLCNYKYFTINVKPVNLPKSGTIVLFDRKMLRNFRKDGHNWKKKKDGKTVKEAHEHLKVGNEERIHVYYAHGQDNPNFVRRCYWLLDKSMEHIVLVHYRETQEMQGSPVTPVNSHSSSVSDPPAPWILSEEIDSGTTTAYTGDMSNNINVKSHELRLHEINTLEWDDLVDTNDHNASTVPNGGTVPYFDQQDQILLNDSFGNVANNLSAEIPSFGNLTQPIAGSNRVPYNFSESVTLQTMDNQANPHEQKNNTVSLSGVDSLDTLVNDRLQSQDSFGMWVNHIMSDSPCSVDDPALESPVSSIHEPYSSLVVDSQESSLPEQVFTITDVSPTCVSSTEKSKVLVTGFFLKDYMH…
GmCAMTA9	Glyma.07G242000	>MANNLAVQLVGSEMHGFHTLQDLDVGSIMEEARTRWLRPNEIHAMLCGTIVLFDRKMLRNFRKDGHNWKKKKDGKTVKEAHEHLKVGNEERIHVYYAHGQDNPNFVRRCYWLLDKSMEHIVLVHYRETQEMQGSPVTPVNSHSSSVSDPPAPWILSEEIDSGTTTAYTGDMSNNINVKSHELRLHEINTLEWDDLVDTNDHNASTVPNGGTVPYFDQQDQILLNDSFGNVANNLSAEIPSFGNLTQPIAGSNRVPYNFSESVTLQTMDNQANPHEQKNNTVSLSGVDSLDTLVNDRLQSQDSFGMWVNHIMSDSPCSVDDPALESPVSSIHEPYSSLVVDSQESSLPEQVFTITDVSPTCVSSTEKSKVLVTGFFLKDYMHLSKSNLLCVCGDVSVPA…
GmCAMTA10	Glyma.08G072100	>MSERSSFGLGPRLDLQQLQLEAQHRWLRPAEICEILRNYRMFQITSEPPNRPPSGSLFLFDRKVLRYFRKDGHNWRKKKDGKTVKEAHEKLKVGSVDVLHCYYAHGEENENFQRRSYWMLELDMMHIVFVHYLDVKVNKTNIGGKTYSDEVTSDSQKSSSLSSGFPRNYGSMPSGSTDSMSPTSTLTSLCEDADSEDIHQASSGLHSYRESQNLGNDRPMDKIHARSNSSYLMHPFSDNHGQLPVSGAEYIPHVQGNKSRASDTTYIEGQRAHGIASWDNAMEQSAGKHADPSLVSSTSIPSSAMGNILDKNHTVPGNLLGHKIALTEVERGAQPVQSNWQIPFEDNTGELPNWGFTQSLGLEFGSDYGTSLLGDVTNNAGPEIDPELFTFNGELKEQ…
GmCAMTA11	Glyma.08G105200	>MTPGYEYDINDLHQEAQARWLKPAEVMYILQNHEKFQFTQEVPQQPTSGSLFLFNKRILRYFRRDGHNWHKKSGGRTVGEAHERLKVLNVEALNCYYARGEQNPAFQRRSYWMLDPAYEHIVLVHYRNTSEGKLSSGAGAQLSPSSSVYTQSPSPYSTQNPGSTSILGDSYEPNQSFSSPGSTKVTSEIFVLNNKMGHMDWADTESGTSSELEVTQALRRLEVQLSLNEDNFEDIVSFGSKHETVHDSNPKHDQRVISNQEQSAAFSRPDDQGLFYDGCNGRQDHGYPDANEKALWTEQLESHKSSSAVKLPQKNVYMPAENENSVSSARRVPVSNQENSHWLNFNCNNSENSVFSQPQGVDEVKFPAYSSMLETQVINSDYYETLFDQSQIGAPPDA…
GmCAMTA12	Glyma.08G135200	>MAEARLYAPPSQLDIKQIILEAQHRWLRPAEICAILGNYKKFRIAPEPAHMPPSGSLFLFDRKVLRHFRKDGHNWRKKKDGKTVREAHERLKAGSVDVLHCYYAHGEENENFQRRTYWLLEEELSHIVLVHYRQVKGTKANFTSAKENEESLPYAQQTDKIMPQTEMDTSLSSTLHPHSYQVPSKTVDTSMNSAQTSEYEEAESAFNNHASSEFYSFLELQRPVEKISPQPADFYSPRPLINDQEKLPIIPGVNYISLTQDNKNKDILNAGLTYESPKPLGFSSWEGILENNAGSQHVHFQPLFPGTQPDNMGINSNFSQGEEIMVPYLTTSIAKQHENGSIIKAEGNWQVYDVDSLRMSSWPIDSAYSGSTCEVSCSNCEQEVNDVDFQKSLEQCLL…
GmCAMTA13	Glyma.08G135200	>MAEARLYAPPSQLDIKQIILEAQHRWLRPAEICAILGNYKKFRIAPEPAHMPPSGSLFLFDRKVLRHFRKDGHNWRKKKDGKTVREAHERLKAGSVDVLHCYYAHGEENENFQRRTYWLLEEELSHIVLVHYRQVKGTKANFTSAKENEESLPYAQQTDKIMPQTEMDTSLSSTLHPHSYQVPSKTVDTSMNSAQTSEYEEAESDDQEKLPIIPGVNYISLTQDNKNKDILNAGLTYESPKPLGFSSWEGILENNAGSQHVHFQPLFPGTQPDNMGINSNFSQGEEIMVPYLTTSIAKQHENGSIIKAEGNWQVYDVDSLRMSSWPIDSAYSGSTCEVSCSNCEQEVNDVDFQKSLEQCLLHSHKQNKVLMQNDLQEKLLNEKEKIKSNLEAYGIEDT…
GmCAMTA14	Glyma.08G178900	>MAEGASYGLRRSLDIQQLQFEAQHRWLRPAEICEILRNYRMFHITSEPHNRPPSGSLFLFDRKVLRYFRKDGHNWRKKKDGKTVKEAHEKLKIGSVDVLHCYYAHGEENENFQRRSYWMLEPDMMHIVFVHYLEVKGNKNIVVNTEGDEIPSDSQKVTSSSSSLPTHHSSVPSLSTDSVSPTTSLMSLREDADSEDIHQASSGLRPLYESQHSGNGPLTEKIGAGSNSSYLIHPFSGDYEQSSISGTDYIPVVHGDKFRGNDTAYIDGQKTHDVATWSTVLQSTAKLHNDPSLASSPSIPSSSMGDVLEQEHTIFSDLLMSKSGLTEVAESSQSLQSNWQIPFEDNSGGMPMLTQTQTFGLQFRSDYGTGLLGNETRNACSESAAILYSFNGEPKEQP…
GmCAMTA15	Glyma.08G178900	>MWVFFSYIQQLQFEAQHRWLRPAEICEILRNYRMFHITSEPHNRPPSMVTACGSLFLFDRKVLRYFRKDGHNWRKKKDGKTVKEAHEKLKIGSVDVLHCYYAHGEENENFQRRSYWMLEPDMMHIVFVHYLEVKGNKNIVVNTEGDEIPSDSQKVTSSSSSLPTHHSSVPSLSTDSVSPTTSLMSLREDADSGDYEQSSISGTDYIPVVHGDKFRGNDTAYIDGQKTHDVATWSTVLQSTAKLHNDPSLASSPSIPSSSMGDVLEQEHTIFSDLLMSKSGLTEVAESSQSLQSNWQIPFEDNSGGMPMLTQTQTFGLQFRSDYGTGLLGNETRNACSESAAILYSFNGEPKEQPMQQNYLQELEDGQSQHALKSNSANKVPDEETINYGLTVKRTLLD…
GmCAMTA16	Glyma.09G038300	>MMMSHNLTGQLVGAEIHGFHTLDDLDVSNTMEEAKSRWLRPNEIHAILCNHKYFKINAKPVNLPKSGTIVLFDRKMLRNFRKDGHNWKKKTDGKTVKEAHEHLKVGNEERIHVYYAHGQDKPTFVRRCYWLLDKSLEHIVLVHYRDTQELQLQGSPATPVNSNSSSVSDSAASWIPSDDLDSGVNSAYAVELNDSLTAKSHEQRLHEINTLEWDDLVVSNANTSTTSNGGNVPYSFQQNQSLLNGSFGNVSSDPSAEIPSFGNLTQLVSGSDSAPYSFPESADLLKSSPLSSGGVDTLGTLVNEGLQSQDSFGTWMNIMSDTPCSIDESALEATTSSVHVPYSSLVADNKQSSLPEQVFNLTEVSPVWASSTEKTKVLVTGYFHNNYQHLAKSNLLCV…
GmCAMTA17	Glyma.09G038300	>MMMSHNLTGQLVGAEIHGFHTLDDLDVSNTMEEAKSRWLRPNEIHAILCNHKYFKINAKPVNLPKSGTIVLFDRKMLRNFRKDGHNWKKKTDGKTVKEAHEHLKVGNEERIHVYYAHGQDKPTFVRRCYWLLDKSLEHIVLVHYRDTQELQLQGSPATPVNSNSSSVSDSAASWIPSDDLDSGVNSAYAVELNDSLTAKSHEQRLHEINTLEWDDLVVSNANTSTTSNGGNVPYSFQQNQSLLNGSFGNVSSDPSAEIPSFGNLTQLVSGSDSAPYSFPESADLLKSSPLSSGGVDTLGTLVNEGLQSQDSFGTWMNIMSDTPCSIDESALEATTSSVHVPYSSLVADNKQSSLPEQVFNLTEVSPVWASSTEKTKVLVTGYFHNNYQHLAKSNLLCV…
GmCAMTA18	Glyma.11G251900	>MAGLEYSIDDLFQEAKRRWLKPVEALYILRNHDQCKFTHQPPHQPAGGSLFLFNRRIMRSFRKDGHNWRKKKDGKTVGEAHERLKVGNVEILNCYYAHGEENRTFQRRSYWMLEPEYDHIVLVHYRETSEGKSNSEHVTQLPSEVTFEAQALRQLEEQLSLNDDGFNEIALDLVSGQDQRVVYKQDKSAALSGPNDLGQPCDGYNGRQDDSGTYYHDFLDDCPGGNEKTIYWTKVLESCKPLSVTKLPDQHAYEAIGNENTLFSSGRGVIANLENNQWLNSNSNNIENYGGVKFPPYSLAETPGANSDYYETFFDQFQNQGPLGVDSSLTVVQKQKFTIRAVSPEYCYSTETTKVIIIGSFLCHDSDSTWACMFGDVEVPAEIIQDGIICCEAPSNHL…
GmCAMTA19	Glyma.15G053600	>MAEGASYGLRRPLDIQQLQFEAQHRWLRPAEICEILRNYRMFHITSEPHNRPPSGSLFLFDRKVLRYFRKDGHNWRKKKDGKTVKEAHEKLKVGSVDVLHCYYAHGEENENFQRRSYWMLEPDMMHIVFVHYLEVKGNKNIVVNNEGDEVPTDSQKVTSPSSSLPTHHSCVSSLSTDSVSPTTSLMSLHEDADSEDIHHASSGLHPLHESQHSGNSPLTEKIGAGSNSSYLMHPFSGDNEQSSISGTDYVPVVHGDKFRGNDTAYTDGQKPHGMAPWGTVLQSTAKLHNDPSLASFPSILPSSMGDVLEQEHTIFGDLLMSKSGLTEEAESSQSLQSNWQIPFEDNSGGMPMLTQTQSFGLQFRSDYGTGLLGNETRNASSEIAPILYSFHGEPKEQP…
GmCAMTA20	Glyma.15G143400	>MMSHNLTGQLVSAEIHGFHTLEDLDVSNTMEEAKSRWLRPNEIHAILCNHKYFKINVKPVNLPKSGTIVLFDRKMLRNFRKDGHNWKKKTDGKTVKEAHEHLKVGNEERIHVYYAHGQDNPTFVRRCYWLLDKNLEHIVLVHYRDTQELQLQGSPATPVNSNSSSASDPAASWIPSEDLDSGVNSAYAVELNDNLTAKSHEQRLHEINTLEWDDLVVPNVNTSTTSNGGNVPYSFQENQSLLSGRFGNVSSNPSAEIPSFGNLTQPVSGSNSAPYSFPDSAILLKNSPISSGGVDTLGTLVNEGLQSQDSFGTWMNIISDTPCSIDESALKASISSVHVPYSSLVADNLQSSLPEQVFNLTEVSPTWASSTEKTKVLVTGYFHNNYENLAKSNLLCVC…
GmCAMTA21	Glyma.17G031900	>MANNLAAQQLVGSEIHGFHTLQDLDVGSIMEEARTRWLRPNEIHAMLCNYKYFTINVKPVNLPKSGTIVLFDRKMLRNFRKDGHNWKKKKDGKTVKEAHEHLKVGNEERIHVYYAHGQDNPNFVRRCYWLLDKSMEHIVLVHYREIQEMQGSPVTPVNSHSSSVSDPPAPWILSEEIDSGTTTAYAGDTSANINVKSHELRLHEINTLDWDDLVDANDHNTTTVPNGGTVPYFDLQDQILLNDSFSNVANNLSADIPSFGSLTQPIAGSNSVPYNFSSVNLQTMDDQANPHEQRNNTVSLSGVDSLDTLVNDRLQSQNSFGMWVNPIMSDSPCSVDDPALESPVSSVHEPYSSLIVDSQQSSLPGQVFTITDVSPTCVSSTEKSKVLVTGFFHKDYMH…
GmCAMTA22	Glyma.17G038800	>MAETTKYIPNSQLELEEILNEAEHRWLRPAEICEILRNHKKFKLTPDPPVMPPAGSLFLFDRKALRYFRKDGHRWRKKKDGKTVREAHEKLKAGSVDVLHCYYAHGEDNEYFQRRSYWMLDEQLEHIVLVHYREIKEGCKSGISHLPVVPVTLVGSSQNTSVLSSTKINSPISLVQTSFTSSANKVYQNGRASEHEDVNSKNGPQASSHAQPISNYVLHSAPWLTHEAAGFSELLRNPLISSWPSSFPSYSPGTGLSPWTSIQNSSRNTINMHDGKHHVEASEADLTVRKLSNAGLDSVHRMQDGVIFRDRLITDMCVQPVIDLPTVNQVKNEHGLDSFHAQVHDHNDHPVVATTKILVEQKLQDGGLYNDESEQVEYGEMKKLDSFGRWMDKEIGGD…
GmCAMTA23	Glyma.18G005100	>MPPGLEYNIDDLFQEAKRRWLKPVEVLYILRNHDQCEFTHQPPHQPAGGSLLLFNRRIMRFFRKDGHNWRKKKDGKTVGEAHERLKVGNVEILNCYYAHGEENRTFQRRSYWMLEPEYDHIVLVHYRETSEGKSKSEHVTQLSSGSSPVFSQSHSSYTTHNPGTASMFGDSCEPNQKFSSSGSLEDTSEAQALRQLEEQLSLNEDIFNEIALDLIPGQDQRVVYKQDNSVALSGPNDPGQPCDGYNGREDDSGTYYHDFLDDCPGGNEKTIYWTEVLESCKPLSVTKLPDQHAYDAIENGKSLFSSGRGMIANREKNQWLNSNSNNVENSVFLFPQDIGVKFPPYSMVETPGTNYDYYETCFDQFQNQEPLGVDSSFTVVQKQKFTIRAVSPEYCYAT…
GmCAMTA24	Glyma.18G005100	>MPPGLEYNIDDLFQEAKRRWLKPVEVLYILRNHDQCEFTHQPPHQPAGGSLLLFNRRIMRFFRKDGHNWRKKKDGKTVGEAHERLKVGNVEILNCYYAHGEENRTFQRRSYWMLEPEYDHIVLVHYRETSEGKSKSEHVTQLSSGSSPVFSQSHSSYTTHNPGTASMFGDSCEPNQKFSSSGSLEDTSEAQALRQLEEQLSLNEDIFNEIALDLIPGQDQRVVYKQDNSVALSGPNDPGQPCDGYNGREDDSGTYYHDFLDDCPGGNEKTIYWTEVLESCKPLSVTKLPDQHAYDAIENGKSLFSSGRGMIANREKNQWLNSNSNNVENSVFLFPQDIGVKFPPYSMVETPGTNYDYYETCFDQFQNQEPLGVDSSFTVVQKQKFTIRAVSPEYCYAT…
BoCAMTA1	XP_013586584	>MDGDGSSGRLIGSEIHGFHTLQDLDVQTMLEEARSRWLRPNEIHAVLSNPKYFTINVKPVNLPTSGRIILFDRKMLRNFRKDGHNWKKKKDGRTVKEAHEHLKVGDEERIHVYYAHGEDNTTFVRRCYWLLDKARENIVLVHYRDTQEAATTSGDSNSPSAHSSSNLVAVEDIELNPNDSLFLAINNTPVVKTHETRLHDINTLDWDELLVQSDLDNQSAPIVDDMSYFTEHLQNATKDTAEHLTVADESLDALLNNGPQSRENFGRWMDSFIGDPNGSLEDPSFEAMVTLYQDPLAPQATYNPHSDLPQQVFNITEVSPAWAYSSEKTKIVVTGILHNSYQHLGSSNLFCICGDSCVPAEYVQAGVYRCFIPPHSPGMANLYLSADGHEPISQCFNF…
BoCAMTA2	XP_013591879	>MQSEYEIRTLNQEAQTRWLKPPEVYFILKNHERYELTHKAPHKPTSGSLCLFNKRVLKFFRKDGHHWRKKRDGRAIAEAHERLKVGNVEALNCYYAHGEHDPSFQRRIFWMLDLEYDHIVLVHYRDVSDKKEGKQSSGTVLQFSLNPSALFSSPSYSHHIGDSSTDVQQQHSEEGSGSSYEAIKRLEEQLSLGDDNNVVQNESLDGLQFLDFSTDVDHLVPPPATVHQRPESSSKLGRCYGGYVGSQYNNVTTVGPPLYSQNESLDSLLSLEYIKDMNQLAQPAAGQQRPESNRLDRSFGGYIGTEYHPNNLMLLNNGSGGSGGSGDQKTGSWKDVLEACGASIALNSQGSTPSQANGLLPVITQEDSNWDYGNQADQGTLLLPQELDSSLQLPPCYS…
BoCAMTA3	XP_013592349	>MQSEYDVSTLYQEAHTRWLKPPEVHFILLNHERYRLTDKPPHKPTSGSVLLYNKRVLKFFRKDGHQWKRKKDGRAIAEAHERLKVGNVEALQCYYAHGEHEPSFQRRIYWILDPEYEHIALVHYRDVSDGKEGKHSSGTVVQFSPNPSNLFSSPVSIGTQNASYSHLIGDSTDIHQHHSSTSPGVNSDVVFKSNGVETTPKGSGSSYEFETREALKRLEEQLSLGDDNNVVHNESLDGLQFLDFSTDVDHLVPPLATVHQRPESSSKLGRCYGGYVGGAQYNVSTVGSPLHSLNSLLSLECTEEINAQPAAGHQRAENNRLGRCYGGYIGAEYHSNNLMLVKNDSGGSGGSGDQKAESWKDVLEACEASIALNSEGSTPSSAKGLLTGMQEDSNLSYS…
BoCAMTA4	XP_013604099	>MAGVDSARLMGSEIHGFHTLQDLDIQTMLEEAYTRWLRPNEIHALLSNHKYFTINVKPVHLPKSGTIVFFDRKMLRNFRKDGHNWKKKKDGKTIKEAHEHLKVGNEERIHVYYAHGDDNPTFVRRCYWLLDKSQEHIVLVHYRETHEVQAAPATPGNSYSSSTTDHLSAKPVAEDINSGVSNACNTARSNSLVARNHEISLHEINTLDWDELLVEADMTNQSSPTEDDVLYFTEQLQTAPMGSAQQGNHQAVYNGSTDIPSYLGLGDPVYQNNSPCGAREFSSQHLHCVVDPNQQTRDSSATVADEQGDALLNNGYGSQESFGKWVNNFISDSPGSVDDPSLEAVYTPGQESSAPPAVVHSQSNIPEQVFNITDVSPAWAYSTEKTKILVTGFFHDSF…
BoCAMTA5	XP_013604100	>MAGVDSARLMGSEIHGFHTLQDLDIQTMLEEAYTRWLRPNEIHALLSNHKYFTINVKPVHLPKSGTIVFFDRKMLRNFRKDGHNWKKKKDGKTIKEAHEHLKVGNEERIHVYYAHGDDNPTFVRRCYWLLDKSQEHIVLVHYRETHEVQAAPATPGNSYSSSTTDHLSAKPVAEDINSGVSNACNTARSNSLVARNHEISLHEINTLDWDELLVEADMTNQSSPTEDDVLYFTEQLQTAPMGSAQQGNHQAVYNGSTDIPSYLGLGDPVYQNNSPCGAREFSSQHLHCVVDPNQQTRDSSATVADEQGDALLNNGYGSQESFGKWVNNFISDSPGSVDDPSLEAVYTPGQESSAPPAVVHSQSNIPEQVFNITDVSPAWAYSTEKTKILVTGFFHDSF…
BoCAMTA6	XP_013611035	>MADRGSFGFAPQLDIQQLLSEAQHRWLRPAEICEILRNYQKFHIASEPPNRPPSGSLFLFDRKVLRYFRKDGHNWRKKKDGKTVKEAHEKLKVGSIDVLHCYYAHGEDNENFQRRCYWILEQELMHIVFVHYLEVKGNRISSSGIKETNSNSLTGSTSVNIDSTANTSSTLSPLCEDADSGNRDGWIHGNRVKESDSQRLVGVPALDASFENPLARYQNLPYNPLLTQTNPSNAGLMSVEGHLRSPLQNQVNWQIPVQDSLPLQKWPMDSHGTDLALHENFGTFSSLIGSQNQQQQPIGGSSFQAPFTSVEAAYIPKFGPEDLLYEASANQTLPLRKSLLKKEDSLKKVDSFSRWVSNELAEMEDLQMQSSSGGIGWTSVETAAAASSLSPSLSKDQR…
BoCAMTA7	XP_013611843	>MADRGSFGFISPPRLDMEQLLSEAQHRWLRPAEICEILRNYHKFHIATESPTRPASGSLFLFDRKVLRYFRKDGHNWRKKKDGKTIKEAHEKLKVGSIDVLHCYYAHGEGNENFQRRCYWMLEVELMHIVFVHYLEVKGSRTSIGMKENNSNSLSGTASVNIDSAASPTSRLSSYCEDADSGDSHQSSSVLRASPEPQTGNRNGWTSAPGMRIASQVLGNRVGETDSQRSFDVQAWDAVENLVTRYDQPCNNLLVEERTNKFGMLPAEHLRSPLQNQLNWQIPAQDDLPLPKWPGYLVPHSGMTDDTDLALFGQSAQDNFESFSSLLDIEHLQSNGIPPSDMESEYIPVKKSLLRHEDSLKKVDSFSRWASKELGEMEDLQMQSSRGDIAWASVDCET…
BoCAMTA8	XP_013616702	>MFNDSTDFDELTEPVSPLHSFQKVLRYFRKDGHNWRKKKDGETVKEAHEKLKVGSIDVLHCYYAHEEDNENFHRRCYWMLEQLRFWEPKNGERGGELMSLDMLLLDSKYFLREVSFFSGPALLGAYPRFWFLRELVLHDKHSSYDPSTTWVLPEPKQPK
BoCAMTA9	XP_013616703	>MFNDSTDFDELTEPVSPLHSFQVLRYFRKDGHNWRKKKDGETVKEAHEKLKVGSIDVLHCYYAHEEDNENFHRRCYWMLEQLRFWEPKNGERGGELMSLDMLLLDSKYFLREVSFFSGPALLGAYPRFWFLRELVLHDKHSSYDPSTTWVLPEPKQPK
BoCAMTA10	XP_013620826	>MQSEYEISTLYQEAHTRWLKPPEVHFILQNHERYQLAHTPPQNPTSGSLYLFNRRVLKFFRKDGHQWRRKKDGRAIAEAHERLKVGNVEALSCYYVHGEHDPTFQRRIYWMLDPEYDHIVLVHYRDISDGKEGRQSSGTVLQFSQNASTLFSSPSSIGTQNARYNHYIGDSTDLLQQHSSTSPEVNSEAVFNSNGVETPQGSGSSYEFENRQAIKRLEEQLSLGDDIVSTVDPLYAQNESLDSLQFLAQPGTVYQRPENNKLERCYGGYVGAQYNVDPLYSQNESLDSLLSLDCTEDINHHAQPASGHQRPENNRLERSYGGYIGADYHPNNLTLAKNDTGGNGGSGDQESESWKDVLEACEASVALNSEGSTPSSVKGLLPGMQEDSNWSYSNQADQ…
BoCAMTA11	XP_013633122	>MADRGSFGFISPPRLDMEQLLSEAQHRWLRPAEICEILRNYHKFHIATESPTRPASGSLFLFDRKVLRYFRKDGHNWRKKKDGKTIKEAHEKLKVGSIDVLHCYYAHGEGNENFQRRCYWMLEV
BoCAMTA12	XP_013636191	>MAEARRFSLNNELDVGQILSEARNRWLRPPEICEILQNYQKFQISTEPPTTPASGSVFLFDRKVLRYFRKDGHNWRKKRDGKTVKEAHERLKAGSVDVLHCYYAHGQDNEHFQRRSYWMLQEELSHIVFVHYLEVKGSRVSTSYNRMQRTEDSTQETGEVYTSERNGYASGSINQYDHSNNQSQATDSASVNGVHTPELEDAQSAYNQQGSPILYSHQTLQQPPATSFDPYYQMSLTPGDSYQKEIHTIPSSTMVEKSRTINGPVVTNSIKNKKSIDSQTWEEILGNCGSGGEGLPMQPHSEHEGLDQMLQSYSFTMQDFASLQESIVKSQNQELSSGLTSDRSMWFQGQAVDIEPNALSNLASSEKAPYLSTMKQHLLDGALGEEGLKKMDSFNRWM…
BoCAMTA13	XP_013636192	>MAEARRFSLNNELDVGQILSEARNRWLRPPEICEILQNYQKFQISTEPPTTPASGSVFLFDRKVLRYFRKDGHNWRKKRDGKTVKEAHERLKAGSVDVLHCYYAHGQDNEHFQRRSYWMLQEELSHIVFVHYLEVKGSRVSTSYNRMQRTEDSTQETGEVYTSERNGYASGSINQYDHSNNQSQATDSASVNGVHTPELEDAQSAYNQQGSPILYSHQTLQQPPATSFDPYYQMSLTPGDSYQKEIHTIPSSTMVEKSRTINGPVVTNSIKNKKSIDSQTWEEILGNCGSGGEGLPMQPHSEHEGLDQMLQSYSFTMQDFASLQESIVKSQNQELSSGLTSDRSMWFQGQDIEPNALSNLASSEKAPYLSTMKQHLLDGALGEEGLKKMDSFNRWMSK…
RsCAMTA1	Rsa1.0_00401.1_g00009	>MAEARRFSPNSELDVGQILSEARNRWLRPPEICEILQNYQKFQISTEPPTTPASGSVFLFDRKVLRYFRKDGHNWRKKRDGKTVKEAHERLKAGSVDVLHCYYAHGQDNENFQRRSYWMLQEELSHIVFVHYLEVKGSRVSTSYNRMQRTEDSAPSSQETGEVYTSERNGYASGSINQYDHSNHSQATDSASVNGVHTPELEDAESAYNQQGSSILYSHQALQQPPATSFDPYYQMFLTPRDSYQKDLRTIPSSTMVEKSRTINGPVVTNSIKTKKSIDSQTWEEILGNCGSGGGEGLPMQPHREHEVLDQMLQSYSFTMQDFASLQESMVKSQTQELNSGLTSDHSMWFQGQAVDIEPNALSNLASSEKAPYLSTMKQHLLDGALGEEGLKKMDSFN…
RsCAMTA2	Rsa1.0_00692.1_g00004	>MQSEYEISTLYQEAQTRWLKPPEVHFILHNHERYQLTHTPPQNPTSGSLFLFNRRVLKFFRKDGHQWRRKKDGRAIAEAHERLKVGNVEALSCYYVHGEHDPSFQRRIYWMLDPEYDHIVLVHYRDISDGKEGRQTSGTVLQFSQNASALFSSPSSIGTQYNHYMGDSTDVLQQHSSTSPGVAEVNSEVVFNSNGVETPEGSGSSYELETRQAIKRLEEQLSLGDDVVSDVDPLYAQNESLDSLQFLGQPGTVYQRPENNKLERSYGGYVGAQYGVDPLYSQNESLDSLLSLDCTEDINHLAQPATGHQRPENNRLERSYGGYIGADYHPNNLTLVKNDSGGNGGSGDQESESWKDVLEACEASIALNSEGSTPSSVKGLLPGMQEDSNWSFTNQADQ…
RsCAMTA3	Rsa1.0_00782.1_g00001	>MADRGSFGFAPQLDIQQLLSEAQHRWLRPAEICEILRNYQKFHIASEPPNRPPSGSLFLFDRKVLRYFRKDGHNWRKKKDGKTVKEAHEKLKVGSIDVLHCYYAHGEDNENFQRRCYWMLEQELMHIVFVHYLEVKGNRISSSGTKENNSNSLSGSTSVNIESTANTSSTLSPLCEDADSGNRDGWASQVHGNRVKESDSQRLVGVPALDASFENPLARFQNLPPYNNALLTQTNPSNTGLMSVEGHLRSPLHNQVNWQIPVQDSLPLQKWPPMDSHSGMAHGTDLTLHETFSSLIGSQNQQPSFQAPFTSVETAYIPKFGPEDLLYEASANQTLPLRKSLLKKEDSLKKVDSFSRWVSNELAEMEDLQMQSSSGGGIAWTSVETAAAASSLSPSLSK…
RsCAMTA4	Rsa1.0_00826.1_g00016	>MEEAKRFSPNNELDVGQILSEARNRWLRPPEICEILQNYRQFQISTEPPSTPASGSVFLFDRKVLRFFRKDGHNWRKKRDGKTVKEAHERLKAGSIDVLHCYYAHGHDNENFQRRSYWMLQEELSHIVFVHYLEVKGSRVSTSYNRMQRTPDSAHFSHESGEVFTSERDGYASGIINQYDHSNHSQATDSASVNGVHTPEFEDVESAYNQPGNSIVYSHPQPASTDFDPSYQMSLTPRDSYQTELSRVPIITDSSRTINGPEATNGLRNKKSIDSQTWEEILGNCGSGAEGLPLQPNSEHEVLDQILEDSSFTMQDFASLQGSMLKSQDQELNGLPSSEKAPYLSTMKQHLLDGALGEEGLKKVDRFSRWMSKELGELGGDVGVIADANESFTNSSST…
RsCAMTA5	Rsa1.0_01228.1_g00008	>MDTLRHATLEAECWRTANEKEDEEGEHDGTHSSEVETVPPWIPRIPTCRIDASWIDNGSVSGLGWNFKDQMGFVSFGQKACSRSLSALHAEMEGLLWAASCMRNMRITTISFETDCTDLVDMITNPGEWPAFATEIGIFQGLHEYFEDHPSSCRGCCRKPPLAVSKQSWSEQPKNRDQVGLINNPLNSLCNPVKYEISTLSQEAKTRWLKPPEVYFILKNHERYELTHKAPHKPTSGSLYLFNKRVLKFFRKDGHQWRKKRDGRAIAEAHERLKVGNVEALNCYYAHGEHDPSFQRRIFWMLDLEYDHIVLVHYRDVSDGNEGRQSSGTVLQFSLNPTTLFSSPSYNHHHHIGESSTDIQQQQQSSTSLGIAEANSGVVYNSSNSGGEEGSGSSYEIE…
RsCAMTA6	Rsa1.0_01415.1_g00004	>MAGVDSARLIGSEIHGFHTLQDLDIKTMLEEAYTRWLRPNEIHALLSNHNYFTINVKPVHLPKSGTILFFDRKMLRNFRKDGHNWKKKKDGKTIKEAHEHLKVGNEERIHVYYAHGDDNPTFVRRCYWLLDKSQEHIVLVHYRETHEVQAAPATPGNSYSSSTTDHLSAKPLAEDNNSGVRNPGEHESPDDLELLQSWLFFCAVHNFYNSLVARNHEISLHEINTLDWDELLVEADISNQPSPTEDDVLYFTEQLQTAPMGSAQQGNHHALYNGSTDIPSYLGLGDPVYQNNSPCGAREFSSQHLHCVVDPNQQTRDSSAAVANEQGDALLNNGYGSQESFGKWVHNFISDSPGSVDDPSLEAVYTPGQESSAPPAVFHPQSNIPDQIFNITDVSPAW…
RsCAMTA7	Rsa1.0_01719.1_g00001	>MEQLLSEAQHRWLRPAEICEILRNYHKFHIATESPTRPASGSLFLFDRKVLRYFRKDGHNWRKKKDGKTIKEAHEKLKVGSIDVLHCYYAHGEGNENFQRRCYWMLEQELMHIVFVHYLEVKGSRTSIGMKENNSNSLSGSVSVNIDSAASPTSRLSSYCEDADSVFGGAGDSHQSSSVLQASPEPQTGNHNGWTSAPGMRSDSQRLFDVQAWDAVGNLVTRYDQPCNNLLVEERTDKGGMLAAEHLRSPLQTQLNWQIPAQDDLPLPKWHLAPHSGMADDTDLALFEQSAQDNFESFSSLLDIEHLQSDGIPPSNMETEFIPVKKSLLRHEDSLKKVDSFSRWASKELGEMEDLQMQSSRGDIAWTTVDCETAAAGLAFSPSLSEDQRFTIVDYWPK…
RsCAMTA8	Rsa1.0_02097.1_g00001	>MQGVSDMLKALNNLVGNAEALQCYYAHGEHEPSFQRRIYWILDPEYEHIALVHYRDVSDVKEVKQTGGTVLQFSLNPSTLFTSPGYSSHCIGVSSDIRHQQHSSTSAAGNVEVNSNSNGGVETRKGSGRSSYEREALKRLEEQLSLGDDDDNVVQNESLDSLQFLDIEHLVPPAIVHQRPETSSKLGRCYGGSVGPQYNTVGPLYYHKESLESLLSSECSEDTNHLAQPAAGHQRPESNRLERCLGGHIGADYHSNNLMLVKNDSDGSGGSGDQKPKYWKDVLEACDSSIALTSEGSTPSSAKGLLAGMQEDSNWSYSNQADQATLLLPQELGSCFELPTCYSELRARENNADNSRMKQPFEQVMSQTVAYKQKFTIQDISPEWGYANETTKVIIVGS…
RsCAMTA9	Rsa1.0_06002.1_g00002	>MDGDGGSGGLIGSEIHGFHTLQDLDVQTMLEEARSRWLRPNEIHAVLSNPKYFTINVKPVNLPTSGRIILFDRKMLRNFRKDGHNWKKKKDGRTVKEAHEHLKVGDEERIHVYYAHGEDNTTFVRRCYWLLDKAKENIVLVHYRDTQEAASTSGDSNSPISVSAHSSSNLVAVEDIDFNPDGSLCLAANNTPVVKNHEVRLHDINTLDWDDLLVQTDLHDQSAPIVDDMSYFSEQLQNAAKGSAEHVTVADESLDALLNNGPQSRENFGKWMDSFIGDPNGSLEDPSFEAMVTLDHDPLAPHHHSDLPQQVFNITEVSPAWAYSSEKTKIVVTGLLHNSYQHLGNSNLFCICGDSCVPAEYVQAGVYRCFVPPHSPGMVNLYLSADGHKPISQCFTFE…
RsCAMTA10	Rsa1.0_06785.1_g00002	>MYSSLAPYLSSSRSAILDIDCFELLKDGHNWRKKKDGKTVKEAHEKLKVGSIDVLHCYYAHGEDNENLQMWCYWMLEQELMHIVFVQYLEVKGNRISSSGIKENNSNSLSGSTSVNIDSTAHTSSKSSPLCEDANSGNRDCWIHGNIVKENDSQRLVGVLPRHD

## Sheet: S Data File 2
Supplementary Data File 2. Coding sequences (CDS) of Brassica rapa used in In silico analysis
Gene name	Coding sequences
BrCAMTA1	>ATGCAATCCGAATACGAGATTAGGACTCTGAACCAAGAAGCTCAGACTCGTTGGTTGAAACCTCCTGAGGTGTACTTCATTTTGAAGAATCACGAGAGATATGAGTTGACTCACAAAGCACCTCACAAGCCTACTAGTGGATCATTGTGTCTATACAATAAAAGGGTTCTTAAATTCTTCCGTAAAGATGGTCATCATTGGAGGAAAAAGAGGGATGGTCGAGCTATTGCTGAAGCTCATGAACGTCTCAAGGTGGGTAACGTTGAGGCTTTGAATTGTTATTATGCACATGGAGAGCATGACCCTTCTTTTCAGAGGCGTATCTTCTGGATGCTTGATCTGGAATACGACCATATAGTCCTTGTTCATTACAGGGATGTGAGTGATGCAAAAGAGGG…
BrCAMTA2	>ATGCAGTCCGAATACGATGTTAGTACTCTGTACCGAGAAGCGCATACTCGTTGGTTGAAACCTCCCGAGGTGCACTTCATTTTGCTGAATCATGAACGATATCGGTTAACAGATAAGCCACCTCATAAGCCTTCAAGTGGATCGGTGTTGCTTTACAATAAAAGGGTTCTTAAGTTCTTCCGTAAAGATGGTCATCAGTGGAAGAGGAAGAAGGATGGTAGAGCTATTGCTGAAGCTCACGAACGGCTTAAGGCGAGCTATATTCTTGTGGGTAATGTTGAGGCTTTGCAATGTTACTATGCACACGGAGAGCATGAACCTTCTTTCCAGAGGCGTATCTACTGGATACTAGACCCGGAATACGAACATATTGCCCTTGTTCATTACAGGGATGTGAG…
BrCAMTA3	>ATGGCGGATCGTGGATCTTTTGGATTTATTAGTCCTCCTCGATTAGATATGGAACAGCTGTTATCGGAAGCTCAACACAGGTGGCTGAGGCCTGCTGAGATTTGTGAGATCCTTCGGAACTATCACAAGTTTCATATTGCAACTGAGTCTCCCACTCGACCAGCTAGTGGTTCGCTCTTTCTTTTTGATAGGAAGGTTCTTAGATACTTCAGGAAAGACGGACATAACTGGAGGAAGAAGAAGGATGGTAAAACGATTAAAGAAGCTCATGAGAAGCTCAAGGTAGGAAGCATTGATGTGCTACATTGTTACTATGCACATGGGGAAGGCAACGAGAATTTTCAGAGACGATGCTACTGGATGCTTGAAGTCGAGTTGATGCATATTGTGTTCGTGCA…
BrCAMTA4	>ATGAGTTTCACCGGAAAATCCAACTCGGAGAAACCACAACGCGTTGAGGGTGACTCCTTTCCCGGACCGATCAATCCCATCGGCGATCCCCACTCGAAGCAAGCCAAAGTCGAAGCGTCGTTCTCCTCCGGTCTGACGAAATTAAAGGCTGACACCTTTCCCGGACCGATTAAGCCCATCGGCGATCCCCACTCGAAGCAAGCCAAAGCCGTAGCCTCGATCTCCTCCGGTCTTACGAAATTAAAGGATGACTCCTTTCCCGGACCGATCAAGCCCATCGGCACACCTGATTCGAAGAACTGCAAAGGTACGATCAATCACAACACGAAGACTGGTTTCTCTTCAGGCGTTAGAGGCAAAGCCGCTGTCTCCTCTGCCGTCAAGGGAAAAGCCATTGT…
BrCAMTA5	>ATGGTGAAAGAGGCTCACGAAAAGCTCAAGGTTGGAAGCATTGATGTGTTACATTGTTACTATGCACATGGGGAAGACAATGAGAATTTCCAGAGGCGTTGCTACTCGATGCACCTTGCTGTACTAAAAGTTTTACCTCTTCCCTTTCTAGGAAACCGAGATGGTTGGATTCATGGGAATAGAGTAAAAGAAAACAACTCCCAAAGATTGGTGGGTGTCCCAGCATTAGATGCTTCCTTTGAGAATCCGTTGGCAAGATACCAGAACCTACCTTATAATCCTCTGTTGACTCAGGCAAATCCTTCTAATGCTGGATTAGTGTCTGTGGAAGGGCATCTCAGAAATCCTCTTCAAAACCAAGAAATTGGCAGCTTTCCACTGCAAAAATGGCCCGTGGA…
BrCAMTA6	>ATGGATGGTGATGGTTCTTCCGGGAGACTTATCGGCTCTGAGATTCATGGATTCCATACCTTACAAGATCTTGATGTACAGACAATGTTGGAGGAAGCAAGAAGTAGGTGGCTCCGTCCTAATGAGATTCACGCTGTCCTCTCTAATCCTAAATACTTCACCATCAATGTCAAACCTGTCAACTTACCAACCAGTGGCAGAATCATACTGTTTGATCGTAAGATGTTGAGGAACTTCAGAAAAGATGGTCATAACTGGAAAAAGAAAAAAGATGGAAGGACTGTTAAAGAAGCTCACGAACACCTCAAAGTCGGTGACGAGGAAAGGATTCATGTATACTATGCACACGGTGAAGATAACACTACCTTTGTTCGGAGGTGTTATTGGTTACTAGATAA…
BrCAMTA7	>ATGGCGATGAAACCAAATGGGAAATCCCCTATCACCTCCGAGGATCTCAGCCGTCGTTACTTCCACCAGCTCATCTCCGCCGTCGGTTACCGCCACTCACGCGGCGTCTTCCACCGGGATCTCAAGTTCCACATTATCTCGGGGTCTCCCTGTTTCAACCTCTCCGGGATGTTTTCCGGGGAGTATGACCGAGTTGAGCGTTTACTGGCGGGCTGGACGGCGGCGAGGGTTCTACAACATCGTTCTTATAGACTTTTGGATTCTTGCAACGAGAGTTTTTTTCAGGTTTGGATCACAATGTTTGGGTTGAAGAAGCCTCTGGAAAGCCTTTCCAAGCATCATAAGCCTTCTTCTTCTGCTTCTTCCTCCAAGTCGAATCCTTTTGATTCAGATGATGA…
BrCAMTA8	>ATGGCGGAAGCAAGACGTTTTGGCCTTAATAACGAACTAGATGTTGGCCAAATACTTTCAGAAGCACGGAATCGATGGCTTCGTCCTCCTGAAATTTGTGAGATCTTACAGAATTACCAAAAGTTTCAAATTTCTACTGAGCCACCTACTACACCTGCAAGTGGATCTGTTTTTCTGTTTGATCGAAAGGTGCTCAGATACTTCAGGAAAGACGGTCACAACTGGAGGAAGAAAAGAGATGGAAAGACAGTTAAAGAAGCTCATGAGAGGTTGAAGGCTGGAAGCGTTGATGTTCTACATTGTTACTATGCGCATGGACAAGACAATGAAAATTTTCAAAGACGCAGTTATTGGATGCTTCAAGAAGAGCTTTCCCACATTGTTTTTGTCCATTATCT…
BrCAMTA9	>ATGCAGTCTGAATACGAGATTAGTAATCTGTACCATGAAGCTCAGACTCGTTGGTTGAAACCCCCTGAGGTGCACTTCATTTTGCAGAATCATGAACGCTATCAGCTAACACATAAGGCACCTCAAAACCCTCCCAGTGGGTCTTTGCTTCTTTTCAATAGAAGGGTTCTTAAATTCTTCCGTAAAGATGGTCATCAGTGGCGGAGAAAGAAGGATGGTAGAGCTATCGCTGAAGCTCACGAACGCCTTAAGGTGGGTAACGTCGAGGCTTTGAGTTGTTATTATGTCCATGGAGAGCATGATCCTACTTTCCAGAGACGTATCTACTGGATGCTAGATCCGGAGTACGACCATATTGTTCTTGTTCATTACAGGGACATAAGTGACGGAAAAGAGGG…
BrCAMTA10	>ATGGTTGTTGTTTGTCATGTTTGTCGGAAATTGATTATTACTTGTGAACGAGAGTGTTACCAGCTCTTTACCTCTGGAGCTGTGTCCAGATTCAAAGCCTTTGCGGTTGTTGTGTTTGCCGGAATTGATATTCAACAGTTGCTGTCTGAAGCACAACACAGGTGGCTGAGACCTGCTGAGATTTGCGAGATTCTTCGAAACTACCAGAAGTTTCATATTGCGTCAGAGCCTCCCAACCGACCACCCAGTGGATCACTCTTTCTGTTTGATAGGAAGGTGCTCAGATATTTTAGGAAAGATGGGCACAACTGGAGGAAGAAGAAAGATGGTAAAACGGTGAAAGAGGCTCACGAAAAGCTCAAGGTAGGAAGCATTGATGTATTACATTGTTACTATGC…
BrCAMTA11	>ATGGCCGGCGTCGATTCCGGCAGGCTTATCGGCTCTGAGATTCATGGATTCCATACCCTGCAAGATCTGGATATACGAACGATGTTGGAGGAAGCATACACTAGGTGGCTCCGTCCTAATGAGATCCATGCGCTCCTCTCTAACCATAACTACTTCACCATCAACGTCAAGCCTGTCCACTTACCCAAAAGTGGCACGATTGTGTTTTTCGACCGTAAGATGTTGAGGAACTTTAGAAAAGATGGTCATAACTGGAAGAAGAAGAAGGATGGCAAGACTATTAAGGAAGCTCACGAACACCTTAAAGTTGGTAATGAGGAAAGGATCCATGTTTACTATGCCCACGGTGATGATAACCCTACCTTTGTTCGAAGGTGTTACTGGCTATTGGACAAGTC…
BrCAMTA12	>ATGGCGGAAGCAAGGAGATTTAGCCCCAATAACGAACTAGATGTTGGCCACATACTCTCAGAAGCTCGAAACCGATGGCTTCGTCCTCCTGAAATCTGTGAAATCTTACAGAACTACCAAAAGTTTCAAATCTCTTCTGAGCCACCTACTACACCTGCAAGTGGATCTGTTTTTCTATTTGATCGAAAGGTGCTCAGATACTTCAGGAAAGATGGTCACAATTGGAGGAAGAAAAGAGATGGAAAGACGGTGAAAGAAGCTCATGAGAGGTTGAAGGCGGGAAGCGTTGATGTTCTACATTGTTACTATGCCCATGGACATGACAATGAAAATTTTCAAAGACGTAGTTACTGGATGCTTCAGGAAGAGCTTTCCCACATAGTTTTTGTCCATTATCT…

## Sheet: S Data File 3
Supplementary Data File 3. Genome sequences of Brassica rapa used in In silico analysis
Gene name	Genome sequences
BrCAMTA1	>ATGCAATCCGGTGAGTTTCTGAACACGCAAAAAAAAAACTGTCTACTTGGATGACTAAAGGCTGACTCTTTTTCATTTTTTTCCCCGTTAATTTAGAATACGAGATTAGGACTCTGAACCAAGAAGCTCAGACTCGTTGGTTGAAACCTCCTGAGGTGTACTTCATTTTGAAGAATCACGAGAGATATGAGTTGACTCACAAAGCACCTCACAAGCCTACTAGTAAGTTTGACTTTGGATTCTCTTTTGAGATAAAACGAAAGTATTTTTTTTTTTTTAATTTTAATCATGAGTCTGCTTTTACACAGGTGGATCATTGTGTCTATACAATAAAAGGGTTCTTAAATTCTTCCGTAAAGATGGTCATCATTGGAGGAAAAAGAGGGATGGTCGAGCTA…
BrCAMTA2	>ATGCAGTCCGGTGAGTTTCTCAGATTACTAAAGGCTAAACCTTTCCTTTTCCTCAGTTCACTTAAAAGGCTAAATCTTTTTTTTTTTTTTGAAGAATACGATGTTAGTACTCTGTACCGAGAAGCGCATACTCGTTGGTTGAAACCTCCCGAGGTGCACTTCATTTTGCTGAATCATGAACGATATCGGTTAACAGATAAGCCACCTCATAAGCCTTCAAGTAAGCTTTGACTTTTGCTCTCTTTCTTTACTTGTTTTAGATTGAAACGATGTTGGTTTTGATTACAAGGCTTATCCTGTCTCATCAGGTGGATCGGTGTTGCTTTACAATAAAAGGGTTCTTAAGTTCTTCCGTAAAGATGGTCATCAGTGGAAGAGGAAGAAGGATGGTAGAGCTA…
BrCAMTA3	>ATGGCGGATCGTGGATCTTTTGGATTTATTAGTCCTCCTCGATTAGGTCTCTTTCCTTCTTCACTGTAGTTTTGGTGTTTCTTTGCTAGCTTCGATTAGGTTTATTTCTGGCTTATGCATTTGGTAGGGCAAGGGAATCGAACCCGTGTCCTTCCATTGTACATGAACTTGATTTACTCCACTTTCTAACTGGTGATGTTAGGCACGTTTGTCAAGATTCTGTATTTTTGTGCCTGCTTGATCTGAAATAAAGTAGTTTTCTGAATTTACGAATTGAAAATTGCAATCTTTTGCGTTATAGTTGCATTGTGGATGTTTTATTTGTTAATTGGGGGAATTTAAGGTGGTGTTATGTAAGAGAGTAATGGTTTTTTTTTGCGTCTTTATGAAATCGCAGA…
BrCAMTA4	>ATGAGTTTCACCGGAAAATCCAACTCGGAGAAACCACAACGCGTTGAGGGTGACTCCTTTCCCGGACCGATCAATCCCATCGGCGATCCCCACTCGAAGCAAGCCAAAGTCGAAGCGTCGTTCTCCTCCGGTCTGACGAAATTAAAGGCTGACACCTTTCCCGGACCGATTAAGCCCATCGGCGATCCCCACTCGAAGCAAGCCAAAGTCGAAGCGTCGTTCTCCTCCGGTCTGACGAAATTAAAGGCTGACACCTTTCCCGGACCGATTAAGCCCATCGGCGATCCCCACTCGAAGCAAGCCAAAGCCGTAGCCTCGATCTCCTCCGGTCTTACGAAATTAAAGGATGACTCCTTTCCCGGACCGATCAAGCCCATCGGCACACCTGATTCGAAGAA…
BrCAMTA5	>ATGGTGAAAGAGGCTCACGAAAAGCTCAAGGTTAATAATATATTTACATTCACGTTTCCTCACTATTGTTTTTAATAAATATTTTAGAGTAACATTGTTTAAGTATATATCTAGGTTGGAAGCATTGATGTGTTACATTGTTACTATGCACATGGGGAAGACAATGAGAATTTCCAGAGGCGTTGCTACTCGATGTGAGTCCTATGTTTTCCATATTTCACATTTTTACCGGTTTAGTGTACCGTAAATGTTACTTTGACAACACAAGGAAAATGAAATGTGAATTGTTACTTTTAGTGCTTATGTCCTCTGTTTTTTTTGGGTATAACTTTTCTCTCGGTGCTGTACTAATATATTCTTTAGAATATAAATATCCATTCACTCAACATTATATTGTT…
BrCAMTA6	>ATGGATGGTGATGGTTCTTCCGGGAGACTTATCGGCTCTGAGATTCATGGATTCCATACCTTACAAGGTAACCTCTCCATCTCTGTATTATTAGTCTGAGTTCTTCTTCCTTTTGACTTTTCTATTGCTTCTTGTTGGAATCCTCAATCGCATGACTCTGGTTGGTTGGTTCTCAAGGTTTCTTTCAGTGTTAATTTTATATAATATATTTGGAATAAAAAAACTTTTTTGGAAAGCCTATTATATTGTGCAGGTGACGTGGCAATTTCGTTACAGCTGAAATGGAAATTTTGCAGTTTTTAAAACATGTTTTATGGTTGTTGTCTTGTGTTTTGTTGCAGATCTTGATGTACAGACAATGTTGGAGGAAGCAAGAAGTAGGTGGCTCCGTCCTAATG…
BrCAMTA7	>ATGGCGATGAAACCAAATGGGAAATCCCCTATCACCTCCGAGGATCTCAGCCGTCGTTACTTCCACCAGCTCATCTCCGCCGTCGGTTACCGCCACTCACGCGGCGTCTTCCACCGGGATCTCAAGTTCCACATTATCTCGGGGTCTCCCTGTTTCAACCTCTCCGGGATGTTTTCCGGGGAGTATGACCGAGTTGAGCGTTTACTGGCGGGCTGGACGGCGGCGAGGGTTCTACAACATCGTTCTTATAGACTTTTGGATTCTTGCAACGAGAGTTTTTTTCAGGTTTGGATCACAATGTTTGGGTTGAAGAAGCCTCTGGAAAGCCTTTCCAAGCATCATAAGCCTTCTTCTTCTGCTTCTTCCTCCAAGTCGAATCCTTTTGATTCAGATGATGA…
BrCAMTA8	>ATGGCGGAAGCAAGACGTTTTGGCCTTAATAACGAACTAGGTGATCTCCTAATATTTCTTTTTGGGTATTTTTTTATGGGTCAAATATATATTTAGGTAAAAATCTTTAATATTTTTCGATCTATTTGGTGTACAACTTATATGAAACTTGTAGATTTCTATCTTTTTTTTTATCTATTCAAAAGGGGTTTATTTTAATCCATGATGAGTATTGATTGGTCTGAGTGAATAGTTTCTTCTCGAAAGCATATTTTTATCTGAATATTCTTCATTTTGTAACGTTTATTTTTTTTTCACTTACATGGTCTGCTTGTAATACTTGTTTAAGTTGAAAACAAATCTAATCTAATTCTTGGTTTAGTCTTAATCATCATTTAAGTAGATTTAGTTATTGTTTA…
BrCAMTA9	>ATGCAGTCTGGTGAGTTTCTCAACACAGAAAGGCTAAAGGTTAAACCTTTCGTTTTCTTCAGTCTTCCGATGACTAAAGGCTAAACCTTTTTGTTTGTTTGTATAGAATACGAGATTAGTAATCTGTACCATGAAGCTCAGACTCGTTGGTTGAAACCCCCTGAGGTGCACTTCATTTTGCAGAATCATGAACGCTATCAGCTAACACATAAGGCACCTCAAAACCCTCCCAGTAAGTTTGACTTTTACTCGTTCTTTACTAGTTTGAGATGAGACGAATTTAGTTTTTGATACAAAAGGCTTGCAACTTTGTTGTCTCAGGTGGGTCTTTGCTTCTTTTCAATAGAAGGGTTCTTAAATTCTTCCGTAAAGATGGTCATCAGTGGCGGAGAAAGAAG…
BrCAMTA10	>ATGGTTGTTGTTTGTCATGTTTGTCGGAAATTGATTATTACTTGGTCTGAATTGAGTTCTTTTGTGTCTTGTCGGAATGAAATCTATGGCCATGATTAGCTAACATAACTATTTTGCATTTTGGTATTGGTTAGTGCAAGAGAGTGTAACTGTATCCAGATTCAAAGTCGTTAGGGTTGTTGTTTGTCATGTTTGTCGGATTGGTTATTACTTGATCTAAACTAAGTTCTTTTGTCTCTTTGTCGGAAATGAAATCTATGGTCGCGATTAGTTGAACAACTCTTTGTGCATTTTGGTGTTGGTTAGTGAACGAGAGTGTTACCAGCTCTTTACCTCTGGAGCTGTGTCCAGATTCAAAGCCTTTGCGGTTGTTGTGTTTGCCGGAATTGGTTATTACT…
BrCAMTA11	>ATGGCCGGCGTCGATTCCGGCAGGCTTATCGGCTCTGAGATTCATGGATTCCATACCCTGCAAGGTTTTTTTCTCTTAAAACCTTCTTGATCCCTGATCAATTAGTTTGACTGTTTTCTTAAATCCGAGTTTCAAAATCACCGATTCCATCTTTGTCTGGGTTCTAGACTTTCGTTTCCGATTGCTCTTGATTTGATCGCATCGCTTGTGATCTAATGCATTCAATTAGAGTTCGCCGACATTTTTTAGGATAGGGTACAACTTTGTTAGAAGAAGACTATTTGTTCATTAGGAGACTTTTCTTACCTGCTAAGTTATTTTCTTTTTTTATTTTTTTCAGTGTAAATATAATTTAGATAGATGAGTAATTTCGTCTTGAGTTTTGGTTTTGATTGTGT…
BrCAMTA12	>ATGGCGGAAGCAAGGAGATTTAGCCCCAATAACGAACTAGGTGAAGTCATATTTTATTTTTTCTGGGCCTTTAGTCTTTTAGTCTTCTTTGATCTATTTGGTGTAGAACTTAGATGAAGCTTTGTAGATTTCTGAGGAACAATCAAAGCAAATTTTTATATATGGAATCTATTTAAAAGTTTTTTTTTTCTTTCTAAAACCCATTATGAATATTGATTGGTCTAAGTGATGATTTCCTCTTGAAAGCATATTTTTATCTGAATATTCATTTTTGTAAAGGTTTCTCTCTTTTTTTTTGCTTGTTTGGTCTGTTTTTTTTTTTTTTTTGAAATAACTTGTTTGGTTTGTTTGGTCTGTTTAAGGTCATCACTTACTTGGTCTGCTTATAGTACTTATTC…
