# Supplementary material for: Genomic Identification and Comprehensive Characterization of the CAMTA Transcription Factor Family in Brassica rapa L
Source: Int J Genomics. 2026 Jul 11;2026:1676159. doi: 10.1155/ijog/1676159 (PMC13355293; doi:10.1155/ijog/1676159)
Supplement: Supplementary file 2 — Supporting Information 2 Table S1: Sequence identity (%) among the 12 CAMTA proteins of B. rapa. Table S2: BrCAMTA family gene duplication event time in B. rapa. Table S3: Secondary structure prediction of BrCAMTA protein. Table S4: Gene ontology (GO)–based functional prediction of CAMTA genes. Table S5: Detailed information about cis‐acting elements identified from PlantCARE database. [file IJOG-2026-1676159-s002.xlsx]

## Sheet: S Table 1
	Supplementary Table 1. Sequence identity (%) among the 12 CAMTA proteins of B. rapa.
	Gene Id	A	B	C	D	E	F	G	H	I	J	K	L
	BrCAMTA1(A)	100
	BrCAMTA2(B)	71.02	100
	BrCAMTA3(C)	38.68	38.65	100
	BrCAMTA4(D)	50	46.88	84.85	100
	BrCAMTA5(E)	58.33	53.85	50.55	81.25	100
	BrCAMTA6(F)	31.76	31.34	28.43	48.48	70.59	100
	BrCAMTA7(G)	48.57	47.22	77.78	0	0	46.97	100
	BrCAMTA8(H)	38.75	39.11	45.43	75.76	83.33	31.89	75	100
	BrCAMTA9(I)	71.29	73.63	38.37	48.39	58.33	30.55	55.56	39.71	100
	BrCAMTA10(J)	39.82	38.45	68.31	90.91	62.95	31.61	80.56	45.45	39.45	100
	BrCAMTA11(K)	33.27	33.75	31.57	53.12	65.62	65.53	35.58	32.19	33.15	32.84	100
	BrCAMTA12(L)	38.08	38.79	43.53	75.76	83.33	32.44	75	80.77	39.49	45.38	32.09	100

## Sheet: S Table 2
	Supplementary Table 2. BrCAMTA family gene duplication event time in B. rapa
	Sequence 1	Sequence 2	Ka	Ks	Ka/Ks	Date (Mya)	Duplication type
	BrCAMTA3	BrCAMTA4	0.618913	1.95271	0.316951	65.0902	Segmental
	BrCAMTA4	BrCAMTA5	0.673456	0.897026	0.750766	29.9009	Segmental
	BrCAMTA4	BrCAMTA10	0.670863	1.07188	0.625874	35.7294	Segmental
	BrCAMTA5	BrCAMTA8	0.690083	NaN	NaN
	BrCAMTA5	BrCAMTA12	0.673162	1.89368	0.355478	63.1228	Segmental
	BrCAMTA7	BrCAMTA10	0.552122	1.34994	0.408997	44.9981	Segmental
	BrCAMTA8	BrCAMTA12	0.618913	1.95271	0.316951	65.0902	Segmental

## Sheet: S Table 3
		Supplementary Table 3. Secondary structure prediction of BrCAMTA protein
		Protein Name	Alpha Helix/%	β-Angle/%	Random Coil/%	Extended Strand/%
		BrCAMTA1	37.41	0	57.86	4.73
		BrCAMTA2	35.21	0	60.28	4.51
		BrCAMTA3	39.42	0	55.91	4.67
		BrCAMTA4	23.57	0	68.06	8.37
		BrCAMTA5	27.27	0	63.64	9.09
		BrCAMTA6	42.94	0	51.76	5.29
		BrCAMTA7	39.49	0	48.58	11.93
		BrCAMTA8	40.83	0	55.87	3.3
		BrCAMTA9	38.14	0	58.6	3.26
		BrCAMTA10	42.12	0	53.31	4.57
		BrCAMTA11	40.7	0	53.43	5.88
		BrCAMTA12	43.33	0	51.94	4.73

## Sheet: S Table 4
		Supplementary Table 4: Gene ontology (GO)-based functional prediction of CAMTA genes .
		Gene name	Biological function	Molecular function
		BrCAMTA1	Cellular response to sulfate starvation	Hydrogen peroxide catabolic process
			Cellular response to nitrogen starvation	Cobalt ion binding
			Response to hydrogen peroxide	Calmodulin-dependent protein kinase activity
			Cellular response to phosphate starvation	Calcium-dependent protein serine/threonine kinase activity
			Hydrogen peroxide catabolic process	Calmodulin binding
			Protein autophosphorylation	Calcium ion binding
			Peptidyl-serine phosphorylation	Heme binding
			Cell redox homeostasis	Metal ion binding
			Cell communication
		BrCAMTA2	Cellular response to sulfate starvation	Hydrogen peroxide catabolic process
			Cellular response to nitrogen starvation	Cobalt ion binding
			Response to hydrogen peroxide	Calmodulin-dependent protein kinase activity
			Cellular response to phosphate starvation	Calcium-dependent protein serine/threonine kinase activity
			Hydrogen peroxide catabolic process	Calmodulin binding
			Protein autophosphorylation	Calcium ion binding
			Peptidyl-serine phosphorylation	Heme binding
			Cell redox homeostasis	Metal ion binding
			Cell communication
		BrCAMTA3	Cellular response to sulfate starvation	Catalase activity
			Mitochondrial seryl-tRNA aminoacylation	serine-tRNA ligase activity
			Cellular response to nitrogen starvation	Cobalt ion binding
			selenocysteinyl-tRNA(Sec) biosynthetic process	tRNA binding
			Response to hydrogen peroxide
			Cellular response to phosphate starvation
			Hydrogen peroxide catabolic process
			Cell death
			Cell redox homeostasis
			Plant ovule development
			Response to light stimulus
			Response to inorganic substance
			Response to abiotic stimulus
		BrCAMTA4	No fuction detected
		BrCAMTA5	Response to aluminum ion
			Response to metal ion
			Regulation of cellular response to hypoxia
			Response to acidic pH
			Response to inorganic substance
		BrCAMTA6	Cellular response to sulfate starvation	Catalase activity
			Negative regulation of protein binding	Cobalt ion binding
			Negative regulation of proteasomal protein catabolic process
			Cellular response to nitrogen starvation
			Response to hydrogen peroxide
			Cellular response to phosphate starvation
			Hydrogen peroxide catabolic process
			Cell redox homeostasis
		BrCAMTA7	Macroautophagy	Protein serine/threonine kinase activity
			Autophagy	Phosphotransferase activity, alcohol group as acceptor
			Autophagosome organization	Kinase activity
			Peptidyl-serine phosphorylation	ATP binding
			Autophagosome assembly
			Protein transport
			Late nucleophagy
			Reticulophagy
			Autophagy of peroxisome
			Protein autophosphorylation
			Piecemeal microautophagy of the nucleus
			Protein phosphorylation
			Phosphorylation
			Phosphatidylinositol-mediated signaling
			Autophagy of mitochondrion
			Organelle organization
			Transport
			Response to starvation
			Protein targeting to vacuole
			Cellular component assembly
			Late endosome to vacuole transport
			Vesicle-mediated transport
			Pollen germination
		BrCAMTA8	Regulation of cellular ketone metabolic process	Core promoter sequence-specific DNA binding
			Seed morphogenesis
			Positive regulation of response to external stimulus
			Positive regulation of response to biotic stimulus
			Positive regulation of defense response
			Cellular response to molecule of bacterial origin
			Regulation of salicylic acid metabolic process
			Regulation of abscisic acid biosynthetic process
			Regulation of systemic acquired resistance
			Positive regulation of defense response to bacterium
			Seed dormancy process
			Endosperm development
			Response to freezing
			Response to cold
			Response to abiotic stimulus
			Positive regulation of biological process
			Response to stimulus
		BrCAMTA9	Cellular response to sulfate starvation	Catalase activity
			Cellular response to nitrogen starvation	Cobalt ion binding
			Response to hydrogen peroxide	Calmodulin-dependent protein kinase activity
			Cellular response to phosphate starvation	Calcium-dependent protein serine/threonine kinase activity
			Hydrogen peroxide catabolic process	Calmodulin binding
			Peptidyl-serine phosphorylation	Calcium ion binding
			Protein autophosphorylation	Heme binding
			Cell redox homeostasis	Metal ion binding
			Cell communication
		BrCAMTA10	Jasmonic acid biosynthetic process	Allene-oxide cyclase activity
		BrCAMTA11	Cellular response to sulfate starvation	Catalase activity
			Negative regulation of protein binding	Cobalt ion binding
			Negative regulation of proteasomal protein catabolic process
			Cellular response to nitrogen starvation
			Response to hydrogen peroxide
			Cellular response to phosphate starvation
			Hydrogen peroxide catabolic process
			Cell redox homeostasis
		BrCAMTA12	Cellular response to sulfate starvation	Catalase activity
			Cellular response to nitrogen starvation	Cobalt ion binding
			Cell death
			Response to hydrogen peroxide
			Positive regulation of response to biotic stimulus
			Positive regulation of response to external stimulus
			Positive regulation of defense response
			Cellular response to phosphate starvation
			Hydrogen peroxide catabolic process
			Cellular response to molecule of bacterial origin
			Regulation of systemic acquired resistance
			Regulation of salicylic acid metabolic process
			Positive regulation of defense response to bacterium
			Response to light stimulus
			Response to cold
			Cell redox homeostasis
			Response to abiotic stimulus
			Cellular response to stress
			Defense response to oomycetes
			Plant-type hypersensitive response
			Photoperiodism
			Response to UV-B
			Response to external stimulus
			Response to inorganic substance
			Defense response to bacterium
			Response to stress
			Response to chemical
			Response to oxygen-containing compound

## Sheet: S Table 5
Supplementary Table 5. Detailed information about Cis-acting elements identified from PlantCARE database.
Gene name	Cis element	Related organism	Genome Co-ordination				Sequence	Function
			Chromosome	Position	Strand	Matrix score
BrCAMTA1			7
	ABRE	Arabidopsis thaliana		1194	+	5	ACGTG	cis-acting element involved in the abscisic acid responsiveness
	TC-rich repeats	Nicotiana tabacum		645	+	9	GTTTTCTTAC	cis-acting element involved in defense and stress responsiveness
	ARE	Zea mays		418	+	6	AAACCA	cis-acting regulatory element essential for the anaerobic induction
	ARE	Zea mays		996	+	6	AAACCA	cis-acting regulatory element essential for the anaerobic induction
	ARE	Zea mays		1015	+	6	AAACCA	cis-acting regulatory element essential for the anaerobic induction
	ARE	Zea mays		1042	-	6	AAACCA	cis-acting regulatory element essential for the anaerobic induction
	WUN-motif	Nicotiana glutinosa		1166	-	9	TAATTACTC
BrCAMTA2			7
	ABRE	Hordeum vulgare		480	-	10	CGCACGTGTC	cis-acting element involved in the abscisic acid responsiveness
	ABRE	Arabidopsis thaliana		482	+	6	CACGTG	cis-acting element involved in the abscisic acid responsiveness
	ABRE	Arabidopsis thaliana		483	+	5	ACGTG	cis-acting element involved in the abscisic acid responsiveness
	ABRE	Arabidopsis thaliana		594	-	5	ACGTG	cis-acting element involved in the abscisic acid responsiveness
	ABRE	Arabidopsis thaliana		945	-	5	ACGTG	cis-acting element involved in the abscisic acid responsiveness
	ABRE	Arabidopsis thaliana		972	+	5	ACGTG	cis-acting element involved in the abscisic acid responsiveness
	ABRE	Arabidopsis thaliana		1025	-	5	ACGTG	cis-acting element involved in the abscisic acid responsiveness
	ABRE	Arabidopsis thaliana		1328	-	5	ACGTG	cis-acting element involved in the abscisic acid responsiveness
	CGTCA-motif	Hordeum vulgare		564	-	5	CGTCA	cis-acting regulatory element involved in the MeJA-responsiveness
	CGTCA-motif	Hordeum vulgare		900	+	5	CGTCA	cis-acting regulatory element involved in the MeJA-responsiveness
	CGTCA-motif	Hordeum vulgare		967	-	5	CGTCA	cis-acting regulatory element involved in the MeJA-responsiveness
	CGTCA-motif	Hordeum vulgare		1395	+	5	CGTCA	cis-acting regulatory element involved in the MeJA-responsiveness
	TGACG-motif	Hordeum vulgare		564	+	5	TGACG	cis-acting regulatory element involved in the MeJA-responsiveness
	TGACG-motif	Hordeum vulgare		900	-	5	TGACG	cis-acting regulatory element involved in the MeJA-responsiveness
	TGACG-motif	Hordeum vulgare		967	+	5	TGACG	cis-acting regulatory element involved in the MeJA-responsiveness
	TGACG-motif	Hordeum vulgare		1078	-	5	TGACG	cis-acting regulatory element involved in the MeJA-responsiveness
	LTR	Hordeum vulgare		295	+	6	CCGAAA	cis-acting element involved in low-temperature responsiveness
	ARE	Zea mays		788	-	6	AAACCA	cis-acting regulatory element essential for the anaerobic induction
	ARE	Zea mays		843	+	6	AAACCA	cis-acting regulatory element essential for the anaerobic induction
	ARE	Zea mays		990	+	6	AAACCA	cis-acting regulatory element essential for the anaerobic induction
BrCAMTA3			10
	O2-site	Zea mays		855	+	9	GATGACATGG	cis-acting regulatory element involved in zein metabolism regulation
	Circadian	Lycopersicon esculentum		273	-	9	CAAAGATATC	cis-acting regulatory element involved in circadian control
	ABRE	Arabidopsis thaliana		1026	-	8	ACGTG	cis-acting element involved in the abscisic acid responsiveness
	ABRE	Arabidopsis thaliana		1195	+	5	TACGTGTC	cis-acting element involved in the abscisic acid responsiveness
	ABRE	Arabidopsis thaliana		1196	+	5	ACGTG	cis-acting element involved in the abscisic acid responsiveness
	CGTCA-motif	Hordeum vulgare		287	-	5	CGTCA	cis-acting regulatory element involved in the MeJA-responsiveness
	CGTCA-motif	Hordeum vulgare		353	-	5	CGTCA	cis-acting regulatory element involved in the MeJA-responsiveness
	CGTCA-motif	Hordeum vulgare		726	-	5	CGTCA	cis-acting regulatory element involved in the MeJA-responsiveness
	CGTCA-motif	Hordeum vulgare		895	+	5	CGTCA	cis-acting regulatory element involved in the MeJA-responsiveness
	CGTCA-motif	Hordeum vulgare		1164	-	5	CGTCA	cis-acting regulatory element involved in the MeJA-responsiveness
	TGACG-motif	Hordeum vulgare		287	+	5	TGACG	cis-acting regulatory element involved in the MeJA-responsiveness
	TGACG-motif	Hordeum vulgare		353	+	5	TGACG	cis-acting regulatory element involved in the MeJA-responsiveness
	TGACG-motif	Hordeum vulgare		726	+	5	TGACG	cis-acting regulatory element involved in the MeJA-responsiveness
	TGACG-motif	Hordeum vulgare		895	-	5	TGACG	cis-acting regulatory element involved in the MeJA-responsiveness
	TGACG-motif	Hordeum vulgare		1164	+	5	TGACG	cis-acting regulatory element involved in the MeJA-responsiveness
	TGA-element	Brassica oleracea		4155	-	6	AACGAC	auxin-responsive element
	AuxRR-core	Nicotiana tabacum		1158	+	7	GGTCCAT	cis-acting regulatory element involved in auxin responsiveness
	TC-rich repeats	Nicotiana tabacum		607	-	9	ATTCTCTAAC	cis-acting element involved in defense and stress responsiveness
	ARE	Zea mays		650	-	6	AAACCA	cis-acting regulatory element essential for the anaerobic induction
	ARE	Zea mays		862	-	6	AAACCA	cis-acting regulatory element essential for the anaerobic induction
	MBS	Arabidopsis thaliana		921	+	6	CAACTG	MYB binding site involved in drought-inducibility
BrCAMTA4			8
	O2-site	Zea mays		1277	+	9	GATGACATGG	cis-acting regulatory element involved in zein metabolism regulation
	ABRE	Arabidopsis thaliana		828	-	5	ACGTG	cis-acting element involved in the abscisic acid responsiveness
	ABRE	Arabidopsis thaliana		945	+	4	ACGTG	cis-acting element involved in the abscisic acid responsiveness
	CGTCA-motif	Hordeum vulgare		1188	-	5	CGTCA	cis-acting regulatory element involved in the MeJA-responsiveness
	TGACG-motif	Hordeum vulgare		1188	+	5	TGACG	cis-acting regulatory element involved in the MeJA-responsiveness
	ARE	Zea mays		1481	-	6	AAACCA	cis-acting regulatory element essential for the anaerobic induction
	MBS	Arabidopsis thaliana		700	+	6	CAACTG	MYB binding site involved in drought-inducibility
BrCAMTA5			4
	CCGTCC-motif	Nicotiana tabacum		761	-	6	CCGTCC
	CCGTCC-motif	Nicotiana tabacum		791	-	6	CCGTCC
	GCN4_motif	Oryza sativa		349	-	7	TGAGTCA	cis-regulatory element involved in endosperm expression
	O2-site	Zea mays		649	+	8	GATGA(C/T)(A/G)TG(A/G)	cis-acting regulatory element involved in zein metabolism regulation
	CGTCA-motif	Hordeum vulgare		1236	-	5	CGTCA	cis-acting regulatory element involved in the MeJA-responsiveness
	TGACG-motif	Hordeum vulgare		1236	+	5	TGACG	cis-acting regulatory element involved in the MeJA-responsiveness
	TCA-element	Brassica oleracea		725	+	9	TCAGAAGAGG	cis-acting element involved in salicylic acid responsiveness
	TCA-element	Nicotiana tabacum		1486	-	9	CCATCTTTTT	cis-acting element involved in salicylic acid responsiveness
	GARE-motif	Brassica oleracea		400	-	7	TCTGTTG	gibberellin-responsive element
	LTR	Hordeum vulgare		867	-	6	CCGAAA	cis-acting element involved in low-temperature responsiveness
	ARE	Zea mays		692	+	6	AAACCA	cis-acting regulatory element essential for the anaerobic induction
	MBS	Arabidopsis thaliana		1472	+	6	CAACTG	MYB binding site involved in drought-inducibility
BrCAMTA6			5
	Circadian	Lycopersicon esculentum		1167	-	9	CAAAGATATC	cis-acting regulatory element involved in circadian control
	ABRE	Arabidopsis thaliana		527	+	7	TACGGTC	cis-acting element involved in the abscisic acid responsiveness
	CGTCA-motif	Hordeum vulgare		880	-	5	CGTCA	cis-acting regulatory element involved in the MeJA-responsiveness
	TGACG-motif	Hordeum vulgare		880	+	5	TGACG	cis-acting regulatory element involved in the MeJA-responsiveness
	P-box	Oryza sativa		564	-	7	CCTTTTG	gibberellin-responsive element
	P-box	Oryza sativa		870	-	7	CCTTTTG	gibberellin-responsive element
	P-box	Oryza sativa		1046	+	7	CCTTTTG	gibberellin-responsive element
	TCA-element	Brassica oleracea		1482	+	9	TCAGAAGAGG	cis-acting element involved in salicylic acid responsiveness
	TGA-element	Brassica oleracea		1140	-	6	AACGAC	auxin-responsive element
	GARE-motif	Brassica oleracea		133	+	7	TCTGTTG	gibberellin-responsive element
	GARE-motif	Brassica oleracea		668	+	7	TCTGTTG	gibberellin-responsive element
	ARE	Zea mays		97	-	6	AAACCA	cis-acting regulatory element essential for the anaerobic induction
	ARE	Zea mays		144	-	6	AAACCA	cis-acting regulatory element essential for the anaerobic induction
	ARE	Zea mays		574	+	6	AAACCA	cis-acting regulatory element essential for the anaerobic induction
	ARE	Zea mays		783	+	6	AAACCA	cis-acting regulatory element essential for the anaerobic induction
	ARE	Zea mays		821	-	6	AAACCA	cis-acting regulatory element essential for the anaerobic induction
	ARE	Zea mays		1027	-	6	AAACCA	cis-acting regulatory element essential for the anaerobic induction
BrCAMTA7			9
	CCGTCC-motif	Nicotiana tabacum		1270	-	6	CCGTCC
	O2-site	Zea mays		542	+	9	GATGACATGG	cis-acting regulatory element involved in zein metabolism regulation
	ABRE	Arabidopsis thaliana		415	+	5	ACGTG	cis-acting element involved in the abscisic acid responsiveness
	ABRE	Arabidopsis thaliana		663	-	5	ACGTG	cis-acting element involved in the abscisic acid responsiveness
	ABRE	Arabidopsis thaliana		1195	-	5	ACGTG	cis-acting element involved in the abscisic acid responsiveness
	ABRE	Triticum aestivum		1237	+	9	GACACGTGGC	cis-acting element involved in the abscisic acid responsiveness
	ABRE	Arabidopsis thaliana		1239	-	6	CACGTG	cis-acting element involved in the abscisic acid responsiveness
	ABRE	Arabidopsis thaliana		1240	+	5	ACGTG	cis-acting element involved in the abscisic acid responsiveness
	CGTCA-motif	Hordeum vulgare		1197	+	5	CGTCA	cis-acting regulatory element involved in the MeJA-responsiveness
	TGACG-motif	Hordeum vulgare		1197	+	5	TGACG	cis-acting regulatory element involved in the MeJA-responsiveness
	P-box	Oryza sativa		1103	+	7	CCTTTTG	gibberellin-responsive element
	TCA-element	Brassica oleracea		1124	+	9	TCAGAAGAGG	cis-acting element involved in salicylic acid responsiveness
	LTR	Hordeum vulgare		1413	-	6	CCGAAA	cis-acting element involved in low-temperature responsiveness
	ARE	Zea mays		1137	-	6	AAACCA	cis-acting regulatory element essential for the anaerobic induction
BrCAMTA8			4
	O2-site	Zea mays		388	-	8	GATGA(C/T)(A/G)TG(A/G)	cis-acting regulatory element involved in zein metabolism regulation
	ABRE	Arabidopsis thaliana		1161	-	6	CACGTG	cis-acting element involved in the abscisic acid responsiveness
	ABRE	Arabidopsis thaliana		1162	+	5	ACGTG	cis-acting element involved in the abscisic acid responsiveness
	CGTCA-motif	Hordeum vulgare		926	+	5	CGTCA	cis-acting regulatory element involved in the MeJA-responsiveness
	CGTCA-motif	Hordeum vulgare		1246	+	5	CGTCA	cis-acting regulatory element involved in the MeJA-responsiveness
	TGACG-motif	Hordeum vulgare		926	-	5	TGACG	cis-acting regulatory element involved in the MeJA-responsiveness
	TGACG-motif	Hordeum vulgare		1246	-	5	TGACG	cis-acting regulatory element involved in the MeJA-responsiveness
	TCA-element	Nicotiana tabacum		698	-	9	CCATCTTTTT	cis-acting element involved in salicylic acid responsiveness
	TCA-element	Brassica oleracea		1384	-	9	TCAGAAGAGG	cis-acting element involved in salicylic acid responsiveness
	LTR	Hordeum vulgare		1274	-	6	CCGAAA	cis-acting element involved in low-temperature responsiveness
	TC-rich repeats	Nicotiana tabacum		522	+	9	GTTTTCTTAC	cis-acting element involved in defense and stress responsiveness
	TC-rich repeats	Nicotiana tabacum		1028	-	9	GTTTTCTTAC	cis-acting element involved in defense and stress responsiveness
	ARE	Zea mays		313	+	6	AAACCA	cis-acting regulatory element essential for the anaerobic induction
	ARE	Zea mays		419	+	6	AAACCA	cis-acting regulatory element essential for the anaerobic induction
	MBS	Arabidopsis thaliana		59	+	6	CAACTG	MYB binding site involved in drought-inducibility
	MBS	Arabidopsis thaliana		1432	+	6	CAACTG	MYB binding site involved in drought-inducibility
BrCAMTA9			2
	CAT-box	Arabidopsis thaliana		523	+	6	GCCACT	cis-acting regulatory element related to meristem expression
	ABRE	Hordeum vulgare		303	-	5	CGCACGTGTC	cis-acting element involved in the abscisic acid responsiveness
	ABRE	Arabidopsis thaliana		305	-	5	CACGTG	cis-acting element involved in the abscisic acid responsiveness
	ABRE	Arabidopsis thaliana		306	+	5	ACGTG	cis-acting element involved in the abscisic acid responsiveness
	ARE	Zea mays		708	+	6	AAACCA	cis-acting regulatory element essential for the anaerobic induction
	ARE	Zea mays		992	+	6	AAACCA	cis-acting regulatory element essential for the anaerobic induction
	MBS	Arabidopsis thaliana		1126	+	6	CAACTG	MYB binding site involved in drought-inducibility
BrCAMTA10			9
	AT-rich elements	Glycine max		805	+	10	ATAGAAATCAA	AT-rich DNA binding protein (ATBP-1)
	AT-rich elements	Glycine max		1221	+	10	ATAGAAATCAA	AT-rich DNA binding protein (ATBP-1)
	ABRE	Arabidopsis thaliana		488	-	5	ACGTG	cis-acting element involved in the abscisic acid responsiveness
	ABRE	Hordeum vulgare		1078	-	9	CGCACGTGTC	cis-acting element involved in the abscisic acid responsiveness
	ABRE	Arabidopsis thaliana		1080	-	6	CACGTG	cis-acting element involved in the abscisic acid responsiveness
	ABRE	Arabidopsis thaliana		1081	+	5	ACGTG	cis-acting element involved in the abscisic acid responsiveness
	ABRE	Arabidopsis thaliana		1107	-	6	CACGTG	cis-acting element involved in the abscisic acid responsiveness
	ABRE	Arabidopsis thaliana		1108	+	5	ACGTG	cis-acting element involved in the abscisic acid responsiveness
	ABRE	Arabidopsis thaliana		1443	+	7	TACGGTC	cis-acting element involved in the abscisic acid responsiveness
	TGA-element	Brassica oleracea		995	+	6	AACGAC	auxin-responsive element
	LTR	Hordeum vulgare		1402	-	6	CCGAAA	cis-acting element involved in low-temperature responsiveness
	ARE	Zea mays		353	-	6	AAACCA	cis-acting regulatory element essential for the anaerobic induction
	ARE	Zea mays		1147	-	6	AAACCA	cis-acting regulatory element essential for the anaerobic induction
	ARE	Zea mays		1370	-	6	AAACCA	cis-acting regulatory element essential for the anaerobic induction
BrCAMTA11			8
	CGTCA-motif	Hordeum vulgare		1301	+	5	CGTCA	cis-acting regulatory element involved in the MeJA-responsiveness
	TGACG-motif	Hordeum vulgare		1301	-	5	TGACG	cis-acting regulatory element involved in the MeJA-responsiveness
	P-box	Oryza sativa		1209	-	7	CCTTTTG	gibberellin-responsive element
	ARE	Zea mays		627	+	6	AAACCA	cis-acting regulatory element essential for the anaerobic induction
	MBS	Arabidopsis thaliana		1292	-	6	CAACTG	MYB binding site involved in drought-inducibility
BrCAMTA12			9
	AT-rich elements	Glycine max		217	+	10	ATAGAAATCAA	AT-rich DNA binding protein (ATBP-1)
	CGTCA-motif	Hordeum vulgare		320	-	5	CGTCA	cis-acting regulatory element involved in the MeJA-responsiveness
	TGACG-motif	Hordeum vulgare		320	+	5	TGACG	cis-acting regulatory element involved in the MeJA-responsiveness
	TCA-element	Brassica oleracea		632	-	9	TCAGAAGAGG	cis-acting element involved in salicylic acid responsiveness
	TCA-element	Brassica oleracea		1373	-	9	TCAGAAGAGG	cis-acting element involved in salicylic acid responsiveness
	AuxRR-core	Nicotiana tabacum		1097	+	7	GGTCCAT	cis-acting regulatory element involved in auxin responsiveness
	LTR	Hordeum vulgare		1093	-	6	CCGAAA	cis-acting element involved in low-temperature responsiveness
	ARE	Zea mays		157	-	6	AAACCA	cis-acting regulatory element essential for the anaerobic induction
	ARE	Zea mays		892	-	6	AAACCA	cis-acting regulatory element essential for the anaerobic induction
	MBS	Arabidopsis thaliana		457	+	6	CAACTG	MYB binding site involved in drought-inducibility
	MBS	Arabidopsis thaliana		563	+	6	CAACTG	MYB binding site involved in drought-inducibility
